# Supplementary material for: A cross-sectional study of sociodemographic factors and their influence on quality of life in medical students at Sao Paulo, Brazil
Source: PLoS One. 2017 Jul 10;12(7):e0180009. doi: 10.1371/journal.pone.0180009 (PMC5503183; doi:10.1371/journal.pone.0180009)
Supplement: S1 File — (XLSX) [file pone.0180009.s001.xlsx]

## Sheet: Planilha1
Academic Year	Age	Weight (kg)	Height (cm)	At least one parent physician	Religious beliefs	Time to get to/from university	Smoking	Q1	Q2	Q3	Q4	Q5	Q6	Q7	Q8	Q9	Q10	Q11	Q12	Q13	Q14	Q15	Q16	Q17	Q18	Q19	Q20	Q21	Q22	Q23	Q24	Q25	Q26	Physical Health Domain	Psychological Domain	Social Relationships Domain	Environment Domain	Previous graduation	Gender	Hometown	BMI
2	27	86	181	No	Yes	<30	No	2	2	5	5	3	5	4	4	2	3	4	1	3	3	5	3	4	4	4	3	3	3	4	1	4	3	78.57	70.83	50.00	43.75	Yes	Male	Others cities	25-29.9
5	28	101	180	No	No	60-120 min	No	4	3	5	5	4	5	2	2	2	3	5	2	4	4	5	2	2	2	5	4	4	3	3	2	2	4	60.71	79.17	66.67	40.63	Yes	Male	São Paulo	>=30
3	21	70	177	Yes	No	<30	No	4	5	4	5	3	5	4	4	3	3	5	5	5	2	4	1	3	4	4	5	4	4	4	5	2	4	60.71	79.17	83.33	68.75	No	Male	Others cities	18.5-24.9
4	35	82	178	No	Yes	<30	No	2	3	5	5	2	3	4	3	4	3	3	3	4	1	5	2	2	3	3	3	4	3	4	3	3	1	64.29	41.67	58.33	53.13	Yes	Male	Others cities	25-29.9
1	21	90	175	No	Yes	30-60 min	Yes	3	3	4	4	4	3	4	4	3	3	3	3	3	4	5	1	3	3	3	4	3	5	5	2	4	3	57.14	58.33	75.00	62.50	No	Male	Others cities	25-29.9
2	22	63	173	No	Yes	<30	No	5	4	5	5	5	5	4	5	3	5	5	4	5	4	4	3	5	5	5	5	5	5	3	3	4	5	89.29	95.83	100.00	71.88	No	Male	Others cities	18.5-24.9
2	33	72	173	No	No	60-120 min	Yes	3	3	3	4	3	4	3	4	3	3	4	3	4	2	4	3	3	2	4	3	4	4	4	4	3	4	53.57	66.67	66.67	59.38	No	Male	São Paulo	18.5-24.9
2	21	75	177	No	Yes	<30	No	3	4	5	5	5	4	4	4	3	3	4	4	5	2	5	2	3	3	4	4	4	4	5	4	5	3	67.86	75.00	75.00	75.00	No	Male	Others cities	18.5-24.9
1	22	75	175	No	Yes	30-60 min	No	2	1	4	5	2	4	3	3	2	3	3	3	3	2	4	2	2	3	2	2	3	3	3	2	1	4	57.14	50.00	41.67	34.38	No	Male	São Paulo	18.5-24.9
1	19	84.5	180	Yes	Yes	<30	No	5	4	4	5	5	5	3	5	4	3	5	4	3	3	5	2	4	3	5	5	5	5	4	2	3	4	67.86	87.50	100.00	62.50	No	Male	Others cities	25-29.9
3	21	76	174	Yes	Yes	<30	No	2	2	4	3	3	4	3	3	3	3	3	4	4	3	4	2	2	3	3	4	4	4	4	2	4	3	50.00	54.17	75.00	59.38	No	Male	Others cities	25-29.9
1	21	74	181	No	No	<30	No	2	4	5	5	3	5	4	4	5	3	5	3	4	2	5	1	2	3	4	4	4	4	4	4	5	4	60.71	79.17	75.00	71.88	No	Male	Others cities	18.5-24.9
1	20	95	180	No	Yes	60-120 min	Yes	4	3	5	5	4	5	4	3	2	4	3	1	3	4	5	5	5	3	3	4	4	3	3	2	5	4	89.29	70.83	66.67	46.88	No	Male	Others cities	25-29.9
2	23	82	181	No	No	<30	Yes	3	3	5	5	3	3	4	4	3	3	3	4	4	2	5	2	3	3	2	4	4	4	2	4	3	4	67.86	54.17	75.00	56.25	No	Male	Others cities	25-29.9
1	21	95	180	No	Yes	<30	Yes	4	4	4	3	3	5	4	3	4	3	4	5	3	3	4	4	4	4	4	5	4	4	4	3	1	3	67.86	70.83	83.33	56.25	No	Male	Others cities	25-29.9
3	23	73	177	No	Yes	30-60 min	No	4	3	5	5	3	5	4	4	4	4	5	3	5	3	4	4	4	4	5	4	5	4	5	5	3	4	82.14	83.33	83.33	75.00	No	Male	Others cities	18.5-24.9
1	21	71	169	No	No	30-60 min	No	4	3	5	5	3	5	4	4	2	3	4	4	4	2	4	1	3	3	3	2	2	4	3	3	1	4	60.71	70.83	41.67	46.88	No	Male	São Paulo	18.5-24.9
6	29	89	171	No	Yes	30-60 min	No	3	2	5	2	3	5	3	3	3	3	3	4	5	2	4	3	4	4	3	4	3	4	4	4	3	4	64.29	62.50	66.67	62.50	Yes	Male	Others cities	>=30
4	21	71	173	No	Yes	60-120 min	No	2	2	5	5	4	5	5	5	4	3	4	3	4	2	5	2	4	4	5	5	5	3	4	2	2	4	75.00	87.50	83.33	56.25	No	Male	Others cities	18.5-24.9
1	21	79	181	Yes	No	<30	No	5	5	3	4	4	4	5	4	5	4	5	5	5	5	5	2	4	3	3	3	4	4	5	5	3	2	64.29	70.83	66.67	90.63	No	Male	São Paulo	18.5-24.9
1	39	66	170	No	Yes	30-60 min	No	4	4	4	4	3	5	5	4	3	4	5	3	4	2	5	4	4	4	5	5	5	4	5	4	4	4	78.57	87.50	91.67	65.63	Yes	Male	Others cities	18.5-24.9
3	26	68	172	No	Yes	<30	No	3	3	3	2	2	3	3	3	4	3	3	3	4	2	5	2	2	2	3	4	4	4	4	4	4	1	42.86	37.50	75.00	62.50	No	Male	Others cities	18.5-24.9
3	24	85.7	180	No	No	<30	No	4	5	5	5	3	5	4	4	3	4	3	3	5	3	5	2	4	4	4	5	5	5	4	4	4	3	78.57	66.67	100.00	68.75	No	Male	Others cities	25-29.9
2	22	65	178	No	No	30-60 min	No	2	2	4	4	4	5	5	5	2	4	5	2	4	3	2	2	2	4	2	4	4	4	4	1	1	2	53.57	70.83	75.00	43.75	No	Male	Others cities	18.5-24.9
2	20	65	172	No	Yes	<30	No	2	4	5	4	3	5	3	3	4	2	4	2	4	2	1	2	2	3	3	4	4	4	1	3	3	4	42.86	66.67	75.00	43.75	No	Male	Others cities	18.5-24.9
5	27	112	177	No	Yes	30-60 min	No	4	4	5	5	4	5	3	5	5	3	5	3	5	5	5	5	5	3	4	4	5	4	5	5	5	4	85.71	79.17	83.33	93.75	No	Male	São Paulo	>=30
4	23	88	179	Yes	No	30-60 min	No	4	4	4	5	4	5	4	4	3	3	3	5	5	3	5	3	4	4	4	5	5	5	5	5	4	4	75.00	75.00	100.00	81.25	No	Male	Others cities	25-29.9
3	20	69	176	No	Yes	30-60 min	No	4	5	5	5	4	5	4	4	5	4	4	3	5	5	5	3	3	4	4	5	1	5	5	5	1	3	78.57	75.00	66.67	78.13	No	Male	São Paulo	18.5-24.9
1	21	98	186	No	Yes	30-60 min	No	4	4	4	5	4	4	4	4	4	3	4	3	4	3	5	4	4	4	4	4	4	4	4	4	4	4	78.57	75.00	75.00	68.75	No	Male	Others cities	25-29.9
2	24	65	175	No	Yes	120-180 min	No	4	4	5	5	4	5	4	4	2	3	5	2	3	2	3	2	2	4	4	4	5	4	5	3	1	4	60.71	83.33	83.33	43.75	No	Male	São Paulo	18.5-24.9
1	20	68	178	No	Yes	30-60 min	No	5	3	5	5	4	4	4	4	3	3	4	4	4	5	5	3	4	3	4	5	3	4	3	4	2	4	75.00	75.00	75.00	65.63	No	Male	Others cities	18.5-24.9
6	25	75	178	Yes	Yes	60-120 min	No	4	3	4	5	3	4	3	4	3	3	4	3	2	2	2	2	3	3	4	4	4	5	4	2	2	3	53.57	62.50	83.33	43.75	No	Male	Others cities	18.5-24.9
2	20	74	170	No	No	<30	No	4	4	5	5	4	4	4	4	2	5	4	3	4	3	5	4	4	4	4	4	3	4	3	3	2	5	89.29	79.17	66.67	50.00	No	Male	São Paulo	25-29.9
2	22	73	181	No	Yes	<30	No	4	2	4	5	3	5	1	4	1	3	5	3	5	1	4	4	1	2	3	4	1	4	4	2	2	3	57.14	58.33	50.00	43.75	No	Male	Others cities	18.5-24.9
5	25	90	172	Yes	No	<30	No	4	4	2	2	4	5	4	4	3	3	4	5	5	3	4	5	4	3	4	4	4	4	4	5	5	5	57.14	83.33	75.00	81.25	No	Male	São Paulo	>=30
6	36	67	172	Yes	Yes	<30	No	4	4	5	5	4	5	4	4	3	3	5	3	4	2	5	4	4	4	5	4	4	4	5	3	5	5	82.14	91.67	75.00	65.63	Yes	Male	São Paulo	18.5-24.9
6	26	87	178	No	Yes	60-120 min	No	4	2	5	5	3	4	4	4	3	3	3	3	5	3	5	2	3	4	5	4	4	4	4	2	2	4	71.43	70.83	75.00	56.25	No	Male	Others cities	25-29.9
1	23	80	174	No	Yes	60-120 min	No	4	4	5	5	4	5	4	3	2	3	3	3	4	3	5	4	4	3	4	4	5	4	5	4	3	4	78.57	75.00	83.33	59.38	No	Male	São Paulo	25-29.9
1	25	86	178	Yes	No	60-120 min	No	4	5	5	5	3	4	5	4	4	5	5	4	5	3	5	4	4	4	4	3	3	4	4	3	3	4	89.29	79.17	58.33	68.75	No	Male	São Paulo	25-29.9
4	22	86	188	No	No	60-120 min	No	4	4	3	5	4	5	3	4	1	3	5	3	4	3	5	2	4	3	4	5	1	4	5	2	2	4	64.29	79.17	58.33	50.00	No	Male	São Paulo	18.5-24.9
3	23	86	182	No	Yes	<30	Yes	2	2	4	5	3	4	4	3	3	2	4	4	3	2	4	2	3	4	4	4	5	4	4	2	4	4	60.71	70.83	83.33	53.13	No	Male	Others cities	25-29.9
3	25	78.5	174	Yes	No	<30	No	4	4	4	4	4	3	3	2	2	3	3	4	5	2	5	1	4	2	3	4	5	5	5	2	5	2	57.14	50.00	91.67	59.38	No	Male	Others cities	25-29.9
1	20	80	175	No	Yes	30-60 min	No	4	5	4	5	4	5	4	4	3	3	5	3	5	2	5	3	4	3	5	4	4	4	5	4	4	4	71.43	87.50	75.00	68.75	No	Male	Others cities	25-29.9
1	22	78	182	No	Yes	<30	No	4	4	5	5	4	5	3	5	3	4	5	3	4	2	5	1	3	4	5	5	5	5	3	5	3	4	71.43	83.33	100.00	62.50	No	Male	Others cities	18.5-24.9
3	23	86	182	No	Yes	<30	Yes	2	2	4	5	3	4	4	3	3	2	4	4	3	2	4	2	3	4	4	4	5	4	4	2	4	4	60.71	70.83	83.33	53.13	No	Male	Others cities	25-29.9
1	18	60	175	No	Yes	60-120 min	No	5	4	5	5	3	4	4	4	4	3	3	4	5	3	5	2	3	4	4	4	4	4	5	5	3	4	71.43	66.67	75.00	78.13	No	Male	São Paulo	18.5-24.9
1	19	103	173	No	No	<30	No	3	2	3	4	3	4	4	3	2	4	3	4	4	2	5	4	4	2	2	5	4	5	5	2	5	2	67.86	50.00	91.67	59.38	No	Male	Others cities	>=30
6	27	115	177	Yes	Yes	30-60 min	Yes	2	1	4	1	2	2	4	2	3	1	3	2	4	1	5	1	1	3	1	2	5	3	4	3	4	1	32.14	29.17	58.33	46.88	No	Male	São Paulo	>=30
2	21	94	186	No	Yes	30-60 min	No	4	3	2	5	3	5	4	3	2	4	4	2	5	3	5	4	4	4	5	4	4	3	4	3	2	4	75.00	79.17	66.67	50.00	No	Male	São Paulo	25-29.9
4	23	70	175	Yes	Yes	30-60 min	No	3	2	3	5	2	5	3	3	2	3	3	5	3	3	5	2	3	2	3	3	4	4	5	3	5	3	57.14	54.17	66.67	65.63	No	Male	Others cities	18.5-24.9
1	21	82	178	No	No	<30	Yes	3	3	5	5	3	3	3	2	1	2	2	1	2	2	4	1	3	2	3	4	4	4	5	3	3	4	53.57	50.00	75.00	34.38	No	Male	Others cities	25-29.9
4	26	94	180	Yes	Yes	<30	No	4	3	5	5	3	5	4	3	2	4	3	3	4	3	5	4	4	4	4	4	4	3	4	4	4	4	85.71	70.83	66.67	59.38	No	Male	Others cities	25-29.9
2	23	78.4	173	No	No	30-60 min	No	3	2	4	3	3	3	4	2	3	4	5	3	4	2	4	2	4	4	4	4	4	4	3	4	2	4	64.29	70.83	75.00	46.88	No	Male	Others cities	25-29.9
2	25	85	180	Yes	Yes	<30	Yes	3	4	5	5	3	3	3	2	3	3	4	3	3	2	5	2	4	4	4	4	4	4	4	4	5	4	75.00	62.50	75.00	56.25	No	Male	São Paulo	25-29.9
3	22	80	180	Yes	Yes	<30	No	4	3	3	3	4	3	3	3	4	4	4	4	4	4	5	2	3	3	3	4	4	4	5	4	4	3	57.14	58.33	75.00	75.00	No	Male	Others cities	18.5-24.9
5	25	78	180	No	No	<30	No	4	4	5	5	3	5	3	3	3	3	3	3	3	3	5	4	4	4	4	4	4	4	4	4	4	5	82.14	70.83	75.00	59.38	No	Male	Others cities	18.5-24.9
1	21	77	181	No	No	<30	No	3	3	5	5	3	5	3	4	2	3	4	4	4	1	3	2	2	3	4	4	4	4	4	3	3	2	57.14	62.50	75.00	53.13	No	Male	Others cities	18.5-24.9
4	23	81	179	No	No	<30	No	4	2	5	5	3	4	4	4	3	4	4	3	4	2	4	3	4	4	4	3	3	3	3	4	4	4	78.57	70.83	50.00	59.38	No	Male	Others cities	25-29.9
1	18	69	172	No	Yes	<30	No	4	4	5	4	4	5	3	3	2	3	4	3	3	3	5	1	2	3	4	2	3	4	4	5	4	4	57.14	75.00	50.00	59.38	No	Male	Others cities	18.5-24.9
3	26	66	173	No	No	<30	No	2	2	3	3	2	5	4	3	1	3	4	3	2	1	4	1	3	1	2	3	2	4	2	4	5	2	39.29	54.17	50.00	40.63	No	Male	Others cities	18.5-24.9
1	34	101	180	No	Yes	120-180 min	No	4	3	4	5	5	5	4	4	3	4	4	3	3	2	5	3	4	3	4	3	3	4	4	3	4	4	75.00	83.33	58.33	56.25	Yes	Male	Others cities	>=30
2	22	77	177	No	Yes	60-120 min	No	2	2	2	5	2	4	4	3	5	3	5	5	3	2	5	1	2	2	2	3	4	3	5	4	5	3	46.43	58.33	58.33	75.00	No	Male	São Paulo	18.5-24.9
4	23	86	180	No	Yes	<30	No	5	5	5	5	4	5	3	4	2	4	5	4	4	3	5	3	4	3	4	4	4	4	5	4	5	4	78.57	79.17	75.00	71.88	No	Male	Others cities	25-29.9
2	24	59	166	No	Yes	<30	No	4	4	3	4	3	5	4	4	4	4	4	3	5	3	5	1	3	4	4	3	4	2	5	1	5	4	60.71	75.00	50.00	68.75	No	Male	Others cities	18.5-24.9
2	20	139	180	No	Yes	120-180 min	No	3	3	5	5	3	5	5	3	3	5	3	4	5	5	5	3	5	4	4	4	1	5	4	5	1	4	89.29	75.00	58.33	68.75	No	Male	Others cities	>=30
5	23	83	178	Yes	Yes	30-60 min	No	4	4	4	5	3	5	4	3	3	4	3	2	3	3	4	4	4	4	4	5	4	4	4	3	3	4	78.57	70.83	83.33	50.00	No	Male	Others cities	25-29.9
3	23	70	168	No	Yes	120-180 min	No	3	4	5	4	4	5	5	2	2	3	4	2	3	2	2	2	2	4	5	2	4	3	1	2	1	3	53.57	83.33	50.00	21.88	No	Male	São Paulo	18.5-24.9
4	36	105	181	No	Yes	30-60 min	No	3	3	4	5	3	4	3	3	3	3	3	3	3	3	4	2	3	3	3	3	3	3	4	3	4	3	60.71	54.17	50.00	56.25	Yes	Male	Others cities	>=30
1	19	90	181	No	Yes	<30	No	4	4	5	1	3	3	2	4	2	3	5	1	4	3	5	3	4	2	4	3	4	1	4	3	3	2	57.14	54.17	41.67	50.00	No	Male	Others cities	25-29.9
1	22	73	181	No	Yes	<30	Yes	4	4	4	5	4	4	3	3	3	3	4	2	4	3	3	3	3	2	3	4	5	5	4	3	2	1	57.14	54.17	91.67	50.00	No	Male	Others cities	18.5-24.9
1	21	75	180	Yes	Yes	<30	No	4	4	5	5	4	5	3	4	4	4	3	3	4	3	4	2	3	3	4	5	5	4	4	5	2	4	67.86	70.83	91.67	65.63	No	Male	Others cities	18.5-24.9
6	30	91	178	No	No	30-60 min	No	3	3	5	5	3	5	3	3	2	3	3	2	4	3	5	4	3	3	4	4	4	4	3	3	1	4	75.00	66.67	75.00	40.63	Yes	Male	São Paulo	25-29.9
3	21	72	178	No	Yes	<30	No	4	4	5	5	3	3	2	3	3	2	3	3	4	3	4	4	2	2	2	4	4	5	4	4	4	3	60.71	41.67	83.33	62.50	No	Male	Others cities	18.5-24.9
5	26	88	171	Yes	No	60-120 min	No	4	3	3	5	4	5	4	4	1	3	3	3	4	2	4	2	4	2	4	4	4	3	4	2	4	3	57.14	70.83	66.67	50.00	No	Male	São Paulo	>=30
3	23	78.8	171	No	Yes	30-60 min	No	3	2	3	3	3	4	4	3	3	3	4	2	3	2	4	2	3	3	3	3	3	3	3	2	2	4	50.00	66.67	50.00	37.50	No	Male	Others cities	25-29.9
4	24	78	180	Yes	No	<30	No	4	2	2	3	5	4	3	4	3	4	4	5	5	3	5	2	2	2	3	5	5	5	5	2	4	4	46.43	70.83	100.00	71.88	No	Male	Others cities	18.5-24.9
3	21	70	166	No	Yes	60-120 min	No	5	1	5	5	4	5	4	5	3	4	5	1	5	3	5	1	4	4	4	5	5	4	5	1	1	5	75.00	87.50	91.67	50.00	No	Male	Others cities	25-29.9
4	27	85	177	Yes	Yes	<30	No	3	4	5	5	3	4	2	3	1	3	5	3	3	3	5	3	3	2	4	5	5	4	1	4	4	4	67.86	66.67	91.67	43.75	No	Male	Others cities	25-29.9
3	30	70	180	No	Yes	<30	No	3	3	5	4	3	5	3	3	3	3	5	3	3	2	5	3	4	4	5	2	2	3	3	3	4	4	75.00	79.17	33.33	50.00	No	Male	Others cities	18.5-24.9
2	19	70	192	No	Yes	60-120 min	No	3	4	5	5	3	5	3	3	2	3	5	3	5	2	5	1	3	3	4	5	5	5	4	5	1	3	64.29	70.83	100.00	53.13	No	Male	São Paulo	18.5-24.9
2	21	122	183	Yes	Yes	60-120 min	No	2	1	3	3	2	5	2	3	2	2	2	2	2	2	3	3	2	1	2	2	3	1	4	3	1	4	35.71	45.83	25.00	34.38	Yes	Male	São Paulo	>=30
5	24	80	183	No	Yes	<30	Yes	5	4	5	1	4	5	4	4	2	4	5	4	5	2	5	2	5	5	5	5	5	4	4	4	5	4	71.43	87.50	91.67	68.75	No	Male	Others cities	18.5-24.9
4	30	92	181	No	No	<30	No	3	4	4	5	4	5	4	4	2	4	4	3	3	2	5	2	4	4	5	4	5	4	1	1	2	4	75.00	83.33	83.33	31.25	No	Male	Others cities	25-29.9
3	26	73	175	No	No	60-120 min	Yes	3	3	5	5	2	4	5	4	3	4	4	4	4	2	5	1	4	4	3	4	4	4	4	4	1	4	75.00	66.67	75.00	56.25	No	Male	São Paulo	18.5-24.9
2	23	90	180	No	Yes	<30	No	5	1	5	5	4	5	3	4	5	3	5	5	5	3	5	2	3	3	4	5	5	5	5	5	5	4	67.86	79.17	100.00	90.63	No	Male	Others cities	25-29.9
4	23	84	175	No	No	120-180 min	No	2	2	5	5	4	4	2	3	2	2	4	3	4	2	4	1	2	2	3	4	5	4	3	2	1	4	50.00	62.50	83.33	37.50	No	Male	São Paulo	25-29.9
1	20	66	174	No	Yes	<30	No	5	5	5	5	4	5	4	4	3	4	4	5	4	3	5	4	4	4	4	4	4	4	5	2	5	4	85.71	79.17	75.00	71.88	No	Male	Others cities	18.5-24.9
3	20	78	176	No	Yes	<30	No	4	4	5	5	4	4	4	4	4	4	4	4	4	3	4	3	4	4	4	4	4	4	4	3	3	4	78.57	75.00	75.00	65.63	No	Male	Others cities	25-29.9
1	19	100	183	No	Yes	<30	No	1	1	4	1	2	3	2	2	2	2	5	5	5	1	1	2	2	2	2	4	3	5	2	3	3	2	25.00	41.67	75.00	46.88	No	Male	Others cities	25-29.9
1	19	86	180	Yes	Yes	<30	No	4	4	5	5	4	4	2	3	2	4	4	4	5	4	5	3	4	4	4	4	4	4	4	4	5	3	82.14	62.50	75.00	71.88	No	Male	Others cities	25-29.9
2	31	89	178	No	Yes	60-120 min	No	5	5	5	5	4	5	4	4	3	4	4	3	4	4	5	4	4	4	4	4	3	4	4	4	1	4	85.71	79.17	66.67	59.38	Yes	Male	São Paulo	25-29.9
2	25	69	173	No	Yes	<30	No	2	3	2	5	3	3	1	3	1	1	2	2	2	2	3	2	2	2	3	3	3	3	1	2	3	3	35.71	37.50	50.00	25.00	Yes	Male	Others cities	18.5-24.9
1	20	72.5	184	Yes	No	30-60 min	No	4	4	5	5	4	4	3	3	2	4	4	3	4	4	5	3	3	3	3	5	2	4	3	4	4	4	75.00	66.67	66.67	59.38	No	Male	Others cities	18.5-24.9
2	20	72	173	No	Yes	60-120 min	No	4	4	5	5	5	5	5	4	3	4	5	4	5	3	5	3	4	5	4	5	5	5	5	3	5	5	85.71	95.83	100.00	75.00	No	Male	São Paulo	18.5-24.9
3	24	86	180	No	No	<30	Yes	5	3	5	5	4	3	3	4	4	3	4	5	4	4	5	3	3	3	4	5	5	4	5	5	5	3	71.43	62.50	91.67	87.50	No	Male	Others cities	25-29.9
1	23	75	177	No	Yes	60-120 min	Yes	3	2	3	5	4	5	4	2	3	3	3	3	4	2	5	2	3	3	3	5	3	5	4	3	1	3	60.71	66.67	83.33	43.75	No	Male	São Paulo	18.5-24.9
4	22	86	169	No	Yes	<30	No	3	3	5	5	3	4	4	3	4	3	4	3	5	2	5	2	4	4	4	5	4	5	4	5	5	4	75.00	70.83	91.67	71.88	No	Male	Others cities	>=30
1	23	100	185	No	Yes	120-180 min	No	1	1	3	5	1	1	2	2	2	2	2	3	4	2	4	1	2	1	1	3	2	4	4	3	1	1	39.29	8.33	50.00	40.63	No	Male	Others cities	25-29.9
3	25	130	190	Yes	Yes	<30	No	1	5	2	3	1	2	1	1	3	2	5	5	5	5	1	3	5	4	4	5	5	5	1	4	5	3	46.43	41.67	100.00	65.63	No	Male	Others cities	>=30
4	32	72	173	Yes	Yes	60-120 min	No	2	2	2	3	3	5	4	3	2	3	3	2	5	2	5	2	2	2	3	5	4	5	5	4	4	4	42.86	66.67	91.67	59.38	Yes	Male	São Paulo	18.5-24.9
1	28	75	180	No	No	30-60 min	No	1	3	3	5	3	4	3	3	1	3	4	3	3	2	3	3	2	3	3	4	5	5	4	3	2	3	53.57	58.33	91.67	40.63	Yes	Male	Others cities	18.5-24.9
3	31	77	186	Yes	Yes	<30	No	5	5	5	5	5	5	5	5	1	5	5	4	5	5	5	5	5	5	5	5	5	5	4	5	4	4	100.00	95.83	100.00	78.13	Yes	Male	Others cities	18.5-24.9
5	29	57	163	Yes	No	30-60 min	Yes	3	3	5	3	3	5	4	3	2	3	3	3	3	3	5	2	4	4	4	5	2	4	4	4	5	4	67.86	70.83	66.67	59.38	No	Male	Others cities	18.5-24.9
3	40	95	177	Yes	No	60-120 min	No	2	3	2	3	2	1	2	1	1	1	2	1	2	1	2	1	1	1	1	1	3	2	1	2	1	2	14.29	16.67	25.00	6.25	No	Male	São Paulo	>=30
2	30	106	190	No	Yes	120-180 min	No	3	3	4	5	4	4	3	3	3	3	4	3	3	3	4	2	3	4	4	5	4	4	4	4	2	4	64.29	70.83	83.33	53.13	Yes	Male	Others cities	25-29.9
1	20	64	174	Yes	Yes	<30	No	4	2	5	5	3	5	4	3	2	3	5	5	5	2	4	4	4	4	4	4	4	3	3	4	5	4	78.57	79.17	66.67	65.63	No	Male	São Paulo	18.5-24.9
3	22	80	177	No	Yes	60-120 min	No	4	5	5	5	4	5	4	3	3	3	5	3	4	3	5	4	4	4	5	5	4	4	5	5	3	4	82.14	87.50	83.33	65.63	No	Male	Others cities	25-29.9
2	22	63	170	No	Yes	<30	No	1	2	2	3	2	4	2	2	2	3	5	4	5	2	5	1	1	1	2	4	5	4	2	2	2	3	32.14	50.00	83.33	40.63	No	Male	Others cities	18.5-24.9
6	25	75	170	Yes	Yes	<30	Yes	5	4	5	4	4	4	4	4	4	4	4	4	4	4	5	4	4	4	4	4	4	4	5	4	5	4	82.14	75.00	75.00	81.25	No	Male	São Paulo	25-29.9
4	24	90	190	No	Yes	60-120 min	No	3	2	2	2	3	4	2	2	3	2	2	3	3	2	4	1	3	2	3	2	2	3	4	4	4	2	32.14	41.67	33.33	53.13	No	Male	São Paulo	18.5-24.9
3	23	110	190	No	Yes	<30	Yes	4	4	4	5	4	5	4	4	3	3	5	2	3	3	4	2	3	4	4	4	4	4	4	4	3	3	64.29	79.17	75.00	56.25	No	Male	Others cities	>=30
1	19	96	185	No	Yes	<30	Yes	3	3	4	5	3	4	3	4	2	4	3	3	4	2	4	2	3	3	3	4	4	3	5	2	2	3	64.29	54.17	66.67	50.00	No	Male	Others cities	25-29.9
1	20	62	162	Yes	Yes	60-120 min	No	4	4	5	1	4	5	4	4	4	4	5	4	5	2	5	2	4	4	5	4	3	5	4	5	2	4	64.29	87.50	75.00	68.75	No	Male	Others cities	18.5-24.9
1	19	90	174	No	Yes	<30	Yes	4	2	5	5	4	5	3	3	3	3	4	5	5	5	5	2	3	3	3	5	5	5	4	3	3	4	67.86	70.83	100.00	71.88	No	Male	Others cities	25-29.9
3	20	85	173	No	Yes	60-120 min	No	3	4	5	5	3	3	3	3	2	3	2	2	4	3	3	4	2	1	2	3	4	3	2	3	2	2	57.14	37.50	58.33	40.63	No	Male	Others cities	25-29.9
3	23	83	173	Yes	No	<30	No	2	2	4	2	2	3	2	2	3	2	2	3	4	2	3	2	2	2	2	2	1	3	4	4	4	3	35.71	33.33	25.00	56.25	No	Male	Others cities	25-29.9
1	19	80	187	No	No	<30	No	4	4	5	5	4	5	3	3	2	3	3	3	4	3	4	2	4	4	4	4	5	5	5	4	3	4	71.43	70.83	91.67	59.38	No	Male	Others cities	18.5-24.9
4	21	75	178	Yes	No	120-180 min	No	5	5	5	5	5	5	4	4	5	5	4	5	5	5	5	3	4	5	5	4	5	4	5	5	2	4	89.29	87.50	83.33	87.50	No	Male	São Paulo	18.5-24.9
6	30	72	169	Yes	Yes	60-120 min	No	2	1	2	2	2	5	2	2	3	2	3	5	5	2	4	3	3	3	3	2	4	3	4	4	2	4	42.86	54.17	50.00	59.38	No	Male	Others cities	25-29.9
3	22	92	178	No	No	<30	No	3	4	5	3	3	4	4	3	4	3	3	1	4	2	5	3	4	4	3	3	1	4	5	3	3	2	71.43	54.17	41.67	53.13	No	Male	Others cities	25-29.9
4	24	81	175	No	Yes	<30	No	4	4	4	5	4	4	3	4	2	3	4	5	5	5	5	4	4	2	5	5	5	5	4	4	5	4	71.43	75.00	100.00	81.25	No	Male	Others cities	25-29.9
2	22	106	182	No	Yes	60-120 min	No	3	2	3	5	4	3	2	2	2	3	3	4	3	3	5	2	2	3	3	4	4	5	3	3	2	4	57.14	54.17	83.33	43.75	No	Male	São Paulo	>=30
4	33	82	178	No	No	<30	Yes	3	3	4	5	3	3	3	3	3	3	3	2	4	2	5	2	3	2	1	1	4	3	2	3	4	4	60.71	45.83	41.67	46.88	Yes	Male	Others cities	25-29.9
1	22	74	172	No	Yes	<30	No	3	3	2	2	3	5	3	4	2	2	4	2	3	2	4	2	3	4	4	4	5	5	4	2	3	3	42.86	66.67	91.67	43.75	No	Male	Others cities	25-29.9
2	22	88	181	No	Yes	<30	No	4	4	5	5	4	5	3	4	3	4	4	4	4	3	5	4	4	4	4	5	5	5	5	3	5	4	85.71	75.00	100.00	71.88	No	Male	Others cities	25-29.9
4	32	96	183	No	Yes	<30	No	4	2	4	4	2	3	3	2	4	2	3	2	2	3	5	1	2	3	2	2	2	2	4	2	5	2	50.00	37.50	25.00	50.00	Yes	Male	Others cities	25-29.9
2	21	64	170	No	Yes	<30	No	4	4	4	5	3	5	4	4	2	4	4	3	4	2	5	2	4	4	5	4	5	4	5	2	2	4	75.00	79.17	83.33	50.00	No	Male	Others cities	18.5-24.9
5	22	85	187	Yes	Yes	60-120 min	No	5	5	5	5	5	5	5	5	5	5	5	5	5	5	5	5	5	5	5	5	5	5	5	5	5	5	100.00	100.00	100.00	100.00	No	Male	Others cities	18.5-24.9
2	21	88	181	No	No	<30	No	4	3	5	5	4	4	3	4	2	4	4	4	5	4	4	4	3	4	4	4	4	3	5	5	3	4	78.57	70.83	66.67	75.00	No	Male	Others cities	25-29.9
2	20	67.5	173	No	Yes	<30	No	4	3	5	5	3	5	3	4	3	3	3	3	4	2	4	2	2	3	4	4	4	4	4	4	4	4	60.71	66.67	75.00	62.50	No	Male	Others cities	18.5-24.9
4	22	70	180	Yes	Yes	30-60 min	No	3	4	4	5	3	4	3	3	1	3	4	4	4	3	4	2	3	3	3	4	4	4	4	4	3	2	60.71	54.17	75.00	56.25	No	Male	São Paulo	18.5-24.9
2	22	105	181	No	Yes	30-60 min	No	3	3	5	3	3	4	4	3	2	3	1	1	3	2	4	3	3	4	3	4	4	4	4	1	1	4	64.29	54.17	75.00	28.13	No	Male	São Paulo	>=30
6	25	80	172	No	Yes	<30	No	5	4	5	4	5	5	3	4	3	3	4	3	3	5	5	5	5	5	5	4	5	4	5	5	5	5	89.29	87.50	83.33	78.13	No	Male	São Paulo	25-29.9
3	30	104	181	No	Yes	120-180 min	No	3	2	4	4	3	4	3	3	4	4	3	2	3	2	4	2	3	3	4	3	4	4	3	4	3	4	60.71	62.50	66.67	50.00	Yes	Male	Others cities	>=30
1	20	75	180	No	Yes	<30	No	2	2	2	4	3	3	3	3	3	3	5	4	4	2	5	2	2	2	3	3	4	4	3	3	4	2	46.43	54.17	66.67	56.25	No	Male	Others cities	18.5-24.9
2	23	82	195	No	Yes	30-60 min	No	2	2	3	4	3	5	2	3	1	2	4	3	2	3	5	4	2	2	2	3	4	3	5	3	4	3	53.57	54.17	58.33	50.00	No	Male	Others cities	18.5-24.9
1	23	75	178	Yes	Yes	<30	No	5	1	5	5	4	5	4	4	4	4	4	4	5	3	5	4	4	4	5	5	4	4	5	4	4	4	85.71	83.33	83.33	78.13	No	Male	Others cities	18.5-24.9
3	20	86	179	Yes	Yes	<30	No	4	4	4	5	4	5	4	3	2	4	5	5	5	3	5	2	4	4	5	4	5	3	3	4	4	4	75.00	87.50	75.00	65.63	No	Male	Others cities	25-29.9
2	27	100	177	Yes	No	<30	Yes	3	3	3	4	5	3	4	3	3	2	4	4	4	3	4	4	4	3	4	5	5	4	4	3	5	3	60.71	70.83	91.67	65.63	No	Male	Others cities	>=30
1	20	67	174	No	Yes	<30	No	3	3	5	5	2	4	4	3	3	3	2	3	4	2	5	3	4	4	2	3	3	2	3	4	1	4	78.57	50.00	41.67	46.88	No	Male	Others cities	18.5-24.9
3	22	87	190	No	Yes	<30	No	5	5	5	5	5	5	4	5	4	5	5	3	5	4	4	3	5	5	5	5	5	5	4	4	4	4	89.29	91.67	100.00	78.13	No	Male	São Paulo	18.5-24.9
1	20	73	180	Yes	Yes	<30	No	4	4	5	5	4	4	4	4	3	3	3	3	4	3	5	3	4	3	3	4	4	4	4	4	3	4	75.00	66.67	75.00	62.50	No	Male	Others cities	18.5-24.9
5	28	101	180	No	No	60-120 min	No	4	3	5	5	4	5	2	2	2	3	5	2	4	4	5	2	2	2	5	4	4	3	3	2	2	4	60.71	79.17	66.67	40.63	Yes	Male	São Paulo	>=30
1	26	89	174	No	Yes	60-120 min	No	3	3	3	2	3	5	4	3	1	3	5	2	5	3	5	4	5	4	5	5	4	4	5	3	3	4	67.86	83.33	83.33	53.13	Yes	Male	Others cities	25-29.9
3	20	78	176	No	Yes	<30	No	4	4	5	5	4	4	4	4	4	4	4	4	4	3	4	3	4	4	4	4	4	4	4	3	3	4	78.57	75.00	75.00	65.63	No	Male	Others cities	25-29.9
4	25	80	170	No	Yes	<30	No	4	4	2	3	3	5	3	4	3	4	4	5	3	2	5	4	3	4	4	4	4	4	5	3	4	3	64.29	66.67	75.00	65.63	No	Male	Others cities	25-29.9
5	22	100	180	No	No	<30	Yes	5	3	5	5	5	5	3	4	4	3	5	1	2	1	1	1	1	2	5	3	1	1	1	2	1	1	39.29	75.00	16.67	25.00	No	Male	Others cities	>=30
3	24	81.3	172	No	Yes	<30	No	3	2	4	3	2	4	3	3	2	2	3	4	3	2	4	2	2	3	3	3	2	4	3	5	3	3	46.43	50.00	50.00	53.13	No	Male	Others cities	25-29.9
1	21	84	185	No	No	120-180 min	No	2	4	4	5	3	2	2	3	3	3	3	3	5	2	4	2	4	1	2	4	4	3	4	4	3	2	57.14	33.33	66.67	59.38	No	Male	São Paulo	18.5-24.9
1	19	70	176	Yes	Yes	<30	No	4	4	4	4	4	4	3	3	2	2	4	3	3	2	5	1	3	3	3	3	4	4	4	4	4	4	53.57	66.67	66.67	53.13	No	Male	Others cities	18.5-24.9
3	21	73	172	Yes	Yes	<30	No	5	4	5	5	4	5	3	5	3	4	4	5	5	3	5	4	4	2	4	4	4	4	4	4	4	4	78.57	75.00	75.00	78.13	No	Male	Others cities	18.5-24.9
5	22	78	180	Yes	Yes	<30	No	5	4	5	5	5	5	5	3	4	5	4	5	5	5	5	5	5	5	5	5	5	5	5	5	5	5	100.00	95.83	100.00	90.63	No	Male	Others cities	18.5-24.9
2	26	96	180	Yes	Yes	30-60 min	No	4	4	5	5	4	4	4	3	4	5	4	3	3	5	5	2	3	3	3	4	4	4	4	3	1	4	75.00	70.83	75.00	56.25	Yes	Male	São Paulo	25-29.9
5	22	77	175	Yes	Yes	30-60 min	No	4	4	5	5	3	4	3	4	3	4	5	3	3	3	4	4	4	3	4	4	4	4	4	3	4	4	78.57	70.83	75.00	59.38	No	Male	Others cities	25-29.9
2	21	100	183	No	No	120-180 min	No	3	1	5	5	3	5	3	3	2	2	2	5	3	2	4	1	1	2	3	5	4	4	4	3	5	1	46.43	45.83	83.33	59.38	No	Male	São Paulo	25-29.9
1	19	65	170	No	Yes	<30	No	4	4	5	5	4	5	4	3	3	4	4	3	4	3	4	3	4	3	4	4	4	4	3	4	3	4	75.00	79.17	75.00	56.25	No	Male	Others cities	18.5-24.9
5	24	79	183	No	No	<30	Yes	4	4	5	1	3	5	4	3	2	4	4	3	4	2	4	3	4	4	5	5	5	5	4	4	4	4	64.29	79.17	100.00	56.25	No	Male	Others cities	18.5-24.9
1	25	66	173	No	No	60-120 min	No	4	3	4	5	4	4	4	2	4	3	5	3	5	2	5	2	3	4	4	4	5	5	4	2	2	3	67.86	75.00	91.67	50.00	No	Male	São Paulo	18.5-24.9
4	23	85	180	Yes	Yes	<30	No	4	4	5	5	3	5	4	4	2	3	4	4	3	3	5	2	4	3	4	4	5	4	5	2	4	2	71.43	66.67	83.33	59.38	No	Male	Others cities	25-29.9
3	23	74	184	No	No	<30	No	3	4	5	5	3	3	3	3	2	3	4	4	3	3	5	2	3	3	4	3	5	3	4	4	1	3	67.86	58.33	66.67	50.00	No	Male	Others cities	18.5-24.9
2	23	83	176	No	Yes	30-60 min	Yes	3	3	3	3	4	4	3	3	2	3	4	3	3	3	4	2	3	3	3	3	2	2	3	3	3	4	50.00	66.67	33.33	46.88	No	Male	Others cities	25-29.9
4	28	87	182	Yes	Yes	<30	No	1	4	3	5	5	5	3	4	4	4	4	5	5	5	5	4	3	3	4	5	3	5	5	5	3	4	71.43	79.17	83.33	87.50	No	Male	Others cities	25-29.9
2	21	63	163	No	No	120-180 min	No	3	4	5	5	4	5	4	4	2	3	4	2	4	2	4	2	4	4	4	4	4	4	2	2	1	4	71.43	79.17	75.00	34.38	No	Male	Others cities	18.5-24.9
2	22	80	190	No	Yes	<30	No	4	4	4	5	4	4	3	4	2	4	4	4	4	3	4	3	3	3	4	4	5	4	4	3	2	4	67.86	70.83	83.33	56.25	No	Male	Others cities	18.5-24.9
3	23	82	180	No	Yes	30-60 min	No	4	3	4	5	4	4	4	4	3	3	5	4	4	4	5	3	4	3	4	3	4	4	2	3	5	4	71.43	79.17	66.67	65.63	No	Male	São Paulo	25-29.9
1	19	83	181	No	Yes	<30	No	5	4	5	5	5	5	3	5	1	4	5	5	5	5	5	5	5	4	4	5	5	5	4	3	5	4	92.86	83.33	100.00	78.13	No	Male	Others cities	25-29.9
3	21	71	181	No	Yes	30-60 min	No	4	4	5	5	4	5	4	4	3	4	4	4	5	4	5	2	4	5	5	4	4	4	5	4	3	4	82.14	83.33	75.00	75.00	No	Male	São Paulo	18.5-24.9
2	22	88	185	No	Yes	<30	No	4	4	5	5	4	4	3	3	3	3	4	4	4	4	4	2	2	2	3	4	4	4	4	4	4	2	57.14	58.33	75.00	68.75	No	Male	Others cities	25-29.9
3	25	80	184	Yes	Yes	<30	No	5	5	2	5	5	5	3	5	4	3	5	5	5	3	5	3	4	3	4	5	5	5	5	5	5	4	64.29	83.33	100.00	90.63	No	Male	Others cities	18.5-24.9
4	22	98	173	Yes	Yes	<30	No	4	2	5	4	4	5	4	4	2	3	3	4	4	3	5	4	3	4	4	4	4	4	5	5	4	5	75.00	79.17	75.00	71.88	No	Male	Others cities	>=30
2	35	118	183	No	Yes	<30	No	2	1	5	5	2	5	4	3	2	3	3	3	3	1	4	2	2	3	2	3	4	4	2	4	4	4	60.71	58.33	66.67	43.75	Yes	Male	Others cities	>=30
2	20	82	170	No	No	<30	No	4	4	5	5	3	3	3	3	2	3	5	3	3	4	4	3	3	3	4	3	5	4	4	4	4	4	67.86	66.67	75.00	59.38	No	Male	Others cities	25-29.9
3	21	86	182	No	Yes	<30	No	4	4	5	5	4	5	5	3	3	4	5	5	5	5	5	5	4	4	5	5	5	5	4	4	4	4	89.29	91.67	100.00	78.13	No	Male	Others cities	25-29.9
1	19	108	186	No	Yes	<30	No	4	3	4	3	4	4	4	4	3	3	3	4	4	3	4	2	3	4	4	4	2	4	4	5	3	4	57.14	70.83	58.33	68.75	No	Male	Others cities	>=30
4	22	100	197	No	Yes	<30	No	1	1	5	4	2	3	2	2	3	2	1	2	3	3	5	1	2	1	1	4	5	3	4	3	5	2	46.43	20.83	75.00	53.13	No	Male	Others cities	25-29.9
4	22	72	175	No	Yes	<30	No	4	4	4	4	3	5	4	5	3	4	5	3	3	3	5	2	4	4	4	5	5	4	3	4	3	4	71.43	79.17	91.67	59.38	No	Male	Others cities	18.5-24.9
6	27	78	169	No	Yes	<30	No	4	4	5	5	4	4	3	4	3	4	4	4	4	3	5	3	4	4	4	4	4	4	4	4	1	4	82.14	70.83	75.00	59.38	No	Male	São Paulo	25-29.9
4	24	75	168	No	Yes	<30	No	4	3	5	5	3	4	2	3	1	3	3	3	5	3	5	2	2	1	3	3	1	2	5	3	4	1	57.14	41.67	25.00	59.38	No	Female	Others cities	25-29.9
3	40	76	170	No	Yes	30-60 min	No	2	4	4	5	2	5	4	5	3	4	3	3	1	2	5	4	4	4	4	2	4	3	2	1	4	4	82.14	66.67	50.00	40.63	Yes	Female	Others cities	25-29.9
4	24	52	160	No	Yes	<30	No	3	2	5	4	2	4	2	2	3	3	4	5	5	2	5	2	2	1	2	2	4	3	4	2	4	1	53.57	37.50	50.00	59.38	No	Female	Others cities	18.5-24.9
4	23	59	170	No	No	<30	No	4	4	4	5	4	5	4	4	3	3	4	4	4	3	5	4	4	4	4	5	4	5	4	2	2	3	78.57	75.00	91.67	56.25	No	Female	Others cities	18.5-24.9
4	26	84	162	No	Yes	<30	No	2	1	4	3	3	5	4	3	2	3	1	2	4	2	5	2	4	2	1	4	5	5	5	4	2	1	57.14	37.50	91.67	50.00	No	Female	Others cities	>=30
6	29	53	162	Yes	No	30-60 min	No	5	5	5	5	1	5	3	5	5	5	5	5	5	5	3	5	3	3	5	3	5	5	5	3	3	4	78.57	70.83	83.33	87.50	Yes	Female	Others cities	18.5-24.9
2	29	50	165	No	Yes	30-60 min	No	4	4	3	5	4	5	4	5	2	3	5	5	5	2	5	4	3	4	5	5	5	5	5	3	2	4	71.43	87.50	100.00	65.63	No	Female	São Paulo	18.5-24.9
2	29	63	165	No	Yes	<30	No	4	4	5	5	5	5	3	4	3	4	4	2	4	4	5	4	4	4	4	4	5	3	4	3	4	1	85.71	66.67	75.00	62.50	No	Female	Others cities	18.5-24.9
3	22	68	171	No	No	<30	No	3	3	5	5	3	4	2	2	4	3	2	3	4	3	5	3	2	2	4	5	2	5	5	4	4	3	64.29	50.00	75.00	65.63	No	Female	Others cities	18.5-24.9
2	24	58	169	No	Yes	<30	No	4	4	2	5	4	5	3	2	4	3	3	3	4	2	5	2	2	2	3	4	5	4	5	3	2	4	50.00	66.67	83.33	53.13	No	Female	Others cities	18.5-24.9
3	21	59	171	No	Yes	<30	No	4	4	4	4	4	5	3	4	3	5	4	4	4	3	3	2	3	2	4	4	5	5	5	5	5	4	57.14	75.00	91.67	78.13	No	Female	Others cities	18.5-24.9
3	32	53	156	No	Yes	60-120 min	No	3	2	5	1	4	4	3	3	3	3	4	3	4	3	5	4	2	3	3	4	4	4	4	3	3	4	57.14	66.67	75.00	56.25	Yes	Female	Others cities	18.5-24.9
3	21	97	167	No	Yes	30-60 min	No	4	2	3	2	3	4	4	3	4	3	4	2	3	3	4	2	3	2	3	4	2	3	4	3	1	2	42.86	58.33	50.00	46.88	No	Female	Others cities	>=30
4	23	59	170	No	Yes	<30	No	3	3	3	3	3	5	4	2	2	3	4	3	4	2	4	2	2	2	3	4	3	4	3	4	3	3	42.86	66.67	66.67	46.88	No	Female	Others cities	18.5-24.9
4	27	56	164	No	Yes	<30	No	3	2	3	2	3	4	4	3	4	3	3	3	5	3	4	2	3	3	4	3	4	3	4	3	3	3	46.43	62.50	58.33	62.50	No	Female	Others cities	18.5-24.9
2	21	44	160	No	No	<30	No	3	3	4	5	4	3	3	4	1	3	4	3	4	3	5	4	4	4	5	5	5	4	5	4	4	4	78.57	70.83	91.67	62.50	No	Female	Others cities	18.5-24.9
2	27	60	175	No	Yes	<30	No	2	2	3	5	3	4	3	3	3	3	4	5	5	1	5	1	2	2	3	4	4	4	5	4	4	4	50.00	62.50	75.00	68.75	No	Female	Others cities	18.5-24.9
4	32	62	169	Yes	Yes	<30	No	4	4	4	1	4	4	4	3	4	3	4	3	4	3	5	4	3	3	4	4	4	4	4	4	4	4	57.14	75.00	75.00	65.63	Yes	Female	Others cities	18.5-24.9
2	22	48	164	No	Yes	<30	No	4	4	5	5	4	5	3	4	4	3	4	4	4	4	5	3	3	3	4	5	5	5	5	5	5	4	71.43	75.00	100.00	84.38	No	Female	Others cities	18.5-24.9
2	20	50	157	No	Yes	<30	No	4	3	5	4	3	4	4	4	3	2	4	4	4	2	4	1	2	2	3	4	4	4	4	4	4	3	46.43	62.50	75.00	65.63	No	Female	Others cities	18.5-24.9
2	21	57	163	No	Yes	<30	No	3	3	5	1	3	5	2	2	1	3	5	5	5	3	4	2	3	3	3	3	2	4	4	5	4	1	50.00	54.17	50.00	65.63	No	Female	Others cities	18.5-24.9
1	18	60	159	No	Yes	120-180 min	No	5	5	5	5	4	5	5	4	4	5	4	5	5	5	5	5	5	5	4	5	5	5	5	5	5	3	100.00	79.17	100.00	93.75	No	Female	Others cities	18.5-24.9
3	22	52	155	No	Yes	30-60 min	No	2	2	5	5	3	5	4	4	4	3	5	3	5	2	5	2	3	3	4	4	5	5	5	5	2	2	67.86	70.83	91.67	68.75	No	Female	São Paulo	18.5-24.9
3	21	60	165	No	Yes	<30	No	3	2	5	2	3	4	4	4	3	2	3	2	4	1	4	3	4	4	4	3	3	5	4	4	1	1	60.71	54.17	66.67	46.88	No	Female	Others cities	18.5-24.9
5	34	59	161	No	Yes	30-60 min	Yes	3	4	4	5	3	5	4	4	4	3	4	4	5	4	5	4	4	4	4	4	5	4	4	4	5	3	78.57	70.83	83.33	81.25	Yes	Female	Others cities	18.5-24.9
2	22	52	161	No	Yes	<30	No	3	4	5	5	4	4	4	4	1	3	5	3	5	3	5	3	3	4	5	5	4	5	4	4	4	4	75.00	83.33	91.67	62.50	No	Female	São Paulo	18.5-24.9
1	26	60	162	No	Yes	30-60 min	Yes	3	3	3	3	1	3	3	3	1	2	4	2	5	2	5	2	5	3	4	4	2	3	3	4	3	2	57.14	45.83	50.00	46.88	Yes	Female	Others cities	18.5-24.9
1	22	57	159	No	Yes	120-180 min	No	2	2	5	5	2	3	3	4	1	3	4	3	3	2	5	2	3	3	5	2	3	4	2	2	2	4	67.86	62.50	50.00	34.38	No	Female	São Paulo	18.5-24.9
1	21	52	159	No	Yes	60-120 min	No	3	4	4	5	3	4	2	3	1	3	3	4	5	2	4	3	3	3	3	4	4	5	5	4	2	3	64.29	50.00	83.33	56.25	No	Female	São Paulo	18.5-24.9
1	22	45	158	No	Yes	<30	No	3	4	4	5	4	5	4	4	2	3	3	5	5	2	5	2	3	1	4	4	5	3	5	5	5	3	57.14	70.83	75.00	78.13	No	Female	Others cities	18.5-24.9
6	40	63	169	No	Yes	120-180 min	Yes	2	4	5	5	2	4	4	2	4	3	4	3	4	2	4	2	4	4	4	4	2	4	2	4	2	3	71.43	62.50	58.33	46.88	Yes	Female	São Paulo	18.5-24.9
2	22	63	173	No	Yes	30-60 min	No	4	4	5	5	3	5	5	5	3	4	5	4	5	3	5	4	4	5	5	5	5	5	4	5	5	4	89.29	87.50	100.00	81.25	No	Female	São Paulo	18.5-24.9
6	23	45	160	No	Yes	60-120 min	No	2	2	4	5	3	3	3	4	3	3	3	3	3	2	4	2	4	2	3	4	3	3	4	2	4	4	60.71	54.17	58.33	53.13	No	Female	Others cities	18.5-24.9
5	23	66	170	No	Yes	60-120 min	Yes	5	5	5	5	4	5	4	3	3	3	4	3	3	3	3	3	4	4	5	5	5	5	5	5	2	4	71.43	83.33	100.00	59.38	No	Female	São Paulo	18.5-24.9
6	25	48	150	No	Yes	60-120 min	No	4	4	5	4	4	4	3	3	4	3	4	3	4	4	5	2	3	2	3	4	4	4	4	4	4	3	60.71	62.50	75.00	68.75	No	Female	São Paulo	18.5-24.9
5	24	70	171	No	Yes	30-60 min	No	2	2	5	5	3	4	4	3	3	3	2	3	5	3	5	2	3	3	3	4	3	4	5	5	5	3	67.86	54.17	66.67	75.00	No	Female	São Paulo	18.5-24.9
2	21	56	163	No	No	30-60 min	No	3	4	5	5	4	4	3	3	2	3	4	2	4	3	4	3	3	3	4	4	2	3	4	2	3	3	67.86	66.67	50.00	46.88	No	Female	Others cities	18.5-24.9
2	22	56	158	No	Yes	<30	No	4	4	4	5	4	4	3	3	3	3	4	3	4	2	5	2	3	2	3	4	4	4	4	4	4	3	60.71	62.50	75.00	59.38	No	Female	São Paulo	18.5-24.9
5	31	80	167	No	Yes	60-120 min	Yes	2	2	3	2	3	5	4	4	3	3	5	3	5	2	5	1	3	2	4	4	5	5	5	4	2	4	42.86	79.17	91.67	62.50	Yes	Female	São Paulo	25-29.9
3	20	115	165	Yes	Yes	120-180 min	No	3	2	4	5	3	4	2	3	4	2	2	3	4	2	4	1	2	2	3	4	2	5	4	4	2	4	46.43	50.00	66.67	56.25	No	Female	São Paulo	>=30
2	24	48	163	No	Yes	30-60 min	No	2	2	5	5	3	3	3	3	2	3	4	4	4	1	5	3	2	1	2	2	3	2	4	4	4	2	60.71	45.83	33.33	56.25	Yes	Female	São Paulo	18.5-24.9
1	22	60	160	No	Yes	60-120 min	Yes	4	4	5	5	4	5	4	2	3	3	4	3	4	2	5	2	2	4	4	4	4	4	4	3	1	4	67.86	79.17	75.00	43.75	No	Female	São Paulo	18.5-24.9
2	21	89	170	No	No	<30	No	1	2	4	3	2	2	2	2	4	1	2	2	4	1	5	1	1	1	3	3	3	3	5	2	5	1	32.14	25.00	50.00	53.13	No	Female	São Paulo	>=30
2	26	53	150	No	Yes	30-60 min	No	2	2	5	1	4	5	3	3	2	2	3	4	5	3	5	1	2	2	3	2	1	2	5	2	1	1	39.29	54.17	16.67	53.13	Yes	Female	São Paulo	18.5-24.9
3	20	48	151	Yes	Yes	30-60 min	No	4	4	3	5	4	5	3	3	3	4	3	3	4	4	5	4	4	4	4	4	4	4	4	4	4	4	78.57	70.83	75.00	65.63	No	Female	São Paulo	18.5-24.9
5	29	53	154	No	Yes	120-180 min	No	4	2	5	5	4	3	4	4	3	3	4	2	3	3	5	2	4	3	4	4	2	3	3	2	2	2	71.43	62.50	50.00	43.75	No	Female	São Paulo	18.5-24.9
5	32	53	157	Yes	Yes	<30	No	3	4	5	4	4	5	3	3	2	2	5	3	4	2	4	2	3	3	4	3	3	4	5	5	5	4	57.14	79.17	58.33	65.63	Yes	Female	São Paulo	18.5-24.9
2	22	62	165	No	Yes	<30	No	4	4	5	5	4	4	4	3	3	3	4	4	4	2	5	3	3	3	3	5	5	5	5	5	5	2	71.43	62.50	100.00	71.88	No	Female	Others cities	18.5-24.9
5	23	56	155	No	Yes	60-120 min	No	3	4	4	2	4	5	4	3	2	3	5	4	4	3	5	2	3	4	4	5	4	3	4	3	4	2	57.14	75.00	75.00	59.38	No	Female	São Paulo	18.5-24.9
1	20	55	160	No	Yes	<30	No	4	4	4	5	3	5	3	2	3	2	3	3	5	2	4	1	2	3	2	4	3	1	5	3	5	1	50.00	45.83	41.67	62.50	No	Female	Others cities	18.5-24.9
2	23	53	154	No	Yes	120-180 min	No	3	3	4	4	4	5	3	4	3	2	3	2	5	4	4	1	2	2	4	4	3	4	4	3	1	3	42.86	66.67	66.67	56.25	No	Female	São Paulo	18.5-24.9
2	20	52	160	No	Yes	<30	No	3	4	4	5	4	5	4	4	3	4	4	4	4	2	5	2	2	4	4	5	5	5	5	3	4	4	67.86	79.17	100.00	65.63	No	Female	Others cities	18.5-24.9
3	20	60	167	No	Yes	<30	No	3	4	5	5	3	4	3	3	4	3	4	4	5	3	4	2	4	4	4	5	3	5	5	2	4	3	71.43	62.50	83.33	68.75	No	Female	Others cities	18.5-24.9
2	20	43	155	No	Yes	<30	No	2	2	5	2	1	2	4	2	3	3	4	3	3	2	4	3	2	3	2	3	4	2	2	2	2	1	53.57	33.33	50.00	34.38	No	Female	Others cities	18.5-24.9
3	24	46	158	No	Yes	120-180 min	No	3	3	2	3	2	4	3	2	3	2	3	2	4	2	5	2	3	4	3	2	4	5	5	4	1	4	50.00	54.17	66.67	46.88	No	Female	São Paulo	18.5-24.9
2	20	48	160	Yes	Yes	30-60 min	No	3	2	3	2	3	3	2	2	2	1	3	1	3	1	3	1	1	1	2	3	1	1	1	2	2	2	17.86	37.50	16.67	18.75	No	Female	Others cities	18.5-24.9
3	29	54	165	No	Yes	<30	No	2	2	2	2	2	3	3	2	2	3	4	3	3	2	4	2	3	3	3	4	4	4	3	4	3	3	42.86	50.00	75.00	43.75	Yes	Female	São Paulo	18.5-24.9
3	33	54	155	No	Yes	<30	No	3	2	2	5	2	3	4	3	3	3	3	2	4	2	3	2	2	2	2	2	4	4	5	3	4	4	42.86	50.00	58.33	56.25	Yes	Female	São Paulo	18.5-24.9
2	21	69	170	No	Yes	<30	No	3	3	2	5	4	5	3	4	2	3	4	3	5	2	4	4	3	4	4	3	4	3	4	3	4	4	64.29	75.00	58.33	59.38	No	Female	Others cities	18.5-24.9
1	19	57	159	No	Yes	120-180 min	No	3	3	3	5	4	4	3	3	3	3	3	1	2	4	4	2	3	2	3	4	3	5	4	3	3	4	53.57	62.50	75.00	46.88	No	Female	São Paulo	18.5-24.9
3	23	50	169	No	No	<30	Yes	5	4	5	5	5	1	3	3	4	3	4	3	4	2	5	3	3	2	3	3	3	3	3	3	3	1	67.86	45.83	50.00	53.13	No	Female	São Paulo	18.5-24.9
3	23	70	172	No	Yes	<30	Yes	4	3	4	5	4	4	3	3	3	3	3	3	4	2	5	2	2	2	3	4	4	4	4	2	4	2	57.14	54.17	75.00	53.13	No	Female	Others cities	18.5-24.9
2	22	62	165	No	Yes	<30	No	3	3	5	4	4	4	3	3	3	3	3	3	4	3	3	3	3	3	4	4	3	4	4	3	3	4	60.71	66.67	66.67	56.25	No	Female	Others cities	18.5-24.9
4	24	57	161	No	No	120-180 min	Yes	1	1	3	2	2	3	3	2	5	3	1	3	4	2	5	1	1	1	1	2	1	1	5	5	5	2	32.14	25.00	8.33	71.88	No	Female	São Paulo	18.5-24.9
2	27	58	170	No	Yes	120-180 min	No	3	3	5	5	3	4	4	3	3	4	4	2	5	3	5	2	2	2	2	5	4	5	5	4	2	2	64.29	54.17	91.67	59.38	No	Female	Others cities	18.5-24.9
4	26	52	158	Yes	Yes	<30	No	4	4	5	3	4	3	4	3	4	3	3	4	5	3	5	3	2	3	4	5	2	5	5	5	2	4	60.71	66.67	75.00	71.88	No	Female	Others cities	18.5-24.9
2	22	48	165	Yes	Yes	<30	No	3	3	2	2	4	4	4	3	2	3	3	4	4	3	4	2	3	3	4	4	4	4	5	2	3	3	42.86	66.67	75.00	56.25	No	Female	Others cities	18.5-24.9
1	18	80	170	No	Yes	30-60 min	No	4	3	3	4	4	5	4	3	2	3	2	2	3	2	3	3	3	3	3	4	4	4	4	3	2	4	53.57	66.67	75.00	40.63	No	Female	São Paulo	25-29.9
3	24	56	162	No	Yes	120-180 min	No	2	2	3	4	4	5	2	4	3	3	3	2	4	3	4	1	4	4	5	4	3	4	2	1	1	4	57.14	70.83	66.67	37.50	No	Female	Others cities	18.5-24.9
5	24	52	150	Yes	No	30-60 min	No	3	2	4	2	3	1	1	2	3	1	3	1	4	1	4	2	2	2	2	3	4	2	2	1	4	1	35.71	20.83	50.00	31.25	No	Female	Others cities	18.5-24.9
1	19	65	163	No	Yes	30-60 min	No	4	2	5	5	4	5	4	3	3	3	3	2	4	2	5	2	3	3	4	4	5	3	4	4	2	3	67.86	70.83	75.00	50.00	No	Female	Others cities	18.5-24.9
1	18	65	175	No	Yes	<30	No	5	4	5	5	4	5	4	4	4	4	4	4	5	3	5	2	4	2	4	5	4	5	5	4	4	3	71.43	75.00	91.67	78.13	No	Female	Others cities	18.5-24.9
1	22	70	178	No	Yes	<30	No	2	2	4	5	2	5	2	2	1	2	4	4	4	1	5	1	3	3	2	4	2	4	4	4	4	2	57.14	45.83	58.33	50.00	No	Female	Others cities	18.5-24.9
1	21	64	179	No	Yes	<30	No	4	3	5	5	4	5	4	3	2	3	4	4	4	2	5	4	4	4	4	4	4	4	4	4	3	4	82.14	79.17	75.00	56.25	No	Female	Others cities	18.5-24.9
3	23	73	178	No	Yes	60-120 min	No	3	4	5	5	4	5	4	4	4	3	3	3	5	3	5	2	4	4	4	4	4	4	4	4	1	2	75.00	66.67	75.00	62.50	No	Female	São Paulo	18.5-24.9
2	34	58	172	No	Yes	30-60 min	No	5	5	5	3	4	5	4	4	4	3	5	3	3	2	5	1	2	3	3	4	5	5	5	5	4	4	53.57	79.17	91.67	68.75	Yes	Female	São Paulo	18.5-24.9
3	20	115	165	Yes	Yes	120-180 min	No	3	2	4	4	3	3	2	3	4	2	2	3	4	2	4	1	3	2	3	5	2	5	4	4	2	4	46.43	45.83	75.00	56.25	No	Female	São Paulo	>=30
3	22	78	172	No	Yes	<30	No	4	4	4	3	5	5	4	3	4	5	4	4	5	5	5	4	4	4	5	5	5	5	5	5	5	4	78.57	87.50	100.00	87.50	No	Female	Others cities	25-29.9
3	22	64	163	No	Yes	<30	No	4	4	5	5	5	5	3	4	3	4	4	4	5	3	5	4	2	3	5	5	5	5	5	2	2	4	75.00	83.33	100.00	62.50	No	Female	São Paulo	18.5-24.9
3	22	65	160	No	No	<30	No	3	3	5	1	4	4	3	3	2	3	4	5	5	3	5	3	4	4	3	4	2	4	5	5	5	3	64.29	62.50	58.33	78.13	No	Female	Others cities	25-29.9
2	20	48	158	No	Yes	120-180 min	No	4	3	4	5	4	5	4	3	3	3	5	4	4	3	5	1	2	3	3	4	4	4	5	5	5	3	57.14	75.00	75.00	75.00	No	Female	São Paulo	18.5-24.9
6	27	59	165	No	Yes	120-180 min	No	3	2	5	3	2	3	3	2	1	2	2	2	2	2	4	2	3	2	2	2	1	1	4	3	1	2	50.00	33.33	8.33	28.13	No	Female	São Paulo	18.5-24.9
1	18	49	159	No	Yes	<30	No	4	3	2	3	4	3	3	3	3	4	3	3	5	2	4	1	2	3	2	4	3	5	1	2	4	3	42.86	50.00	75.00	46.88	No	Female	Others cities	18.5-24.9
2	21	67	168	No	Yes	<30	No	5	4	5	5	4	4	3	3	2	2	3	3	4	3	5	4	4	3	4	4	4	4	4	3	4	2	75.00	58.33	75.00	56.25	No	Female	Others cities	18.5-24.9
3	23	62	164	No	Yes	30-60 min	No	3	3	3	5	3	4	3	3	2	3	3	2	3	2	4	2	2	3	3	3	2	3	2	3	2	3	53.57	54.17	41.67	34.38	No	Female	Others cities	18.5-24.9
3	25	45	170	No	No	<30	Yes	4	4	5	5	4	4	2	3	2	4	1	3	4	4	4	3	3	3	2	4	2	5	5	4	4	3	71.43	41.67	66.67	65.63	No	Female	São Paulo	18.5-24.9
1	28	59	163	No	No	30-60 min	Yes	3	2	4	4	4	5	3	3	3	3	3	2	3	3	5	3	4	4	4	5	4	5	4	4	3	4	71.43	70.83	91.67	53.13	Yes	Female	Others cities	18.5-24.9
6	25	67	170	No	Yes	60-120 min	No	4	3	4	2	3	3	3	2	2	3	3	2	3	3	3	2	2	2	3	3	3	3	4	2	3	3	39.29	50.00	50.00	40.63	No	Female	Others cities	18.5-24.9
2	21	62	164	No	Yes	<30	No	4	4	2	4	3	4	4	2	1	3	4	3	4	4	5	1	3	4	3	4	5	3	2	2	2	1	53.57	54.17	75.00	37.50	No	Female	Others cities	18.5-24.9
4	25	53	168	Yes	Yes	30-60 min	No	3	3	5	5	4	4	3	4	4	3	4	3	4	2	4	4	4	3	4	4	4	4	4	4	4	5	75.00	75.00	75.00	65.63	No	Female	Others cities	18.5-24.9
2	22	53	158	No	No	<30	No	3	2	3	3	4	4	3	4	4	3	4	5	5	2	5	2	3	3	3	4	4	4	5	5	3	2	53.57	58.33	75.00	78.13	No	Female	São Paulo	18.5-24.9
1	22	80	163	No	Yes	120-180 min	No	2	1	3	2	3	4	3	2	2	2	1	4	5	3	4	2	2	1	1	3	3	3	4	3	1	1	32.14	29.17	50.00	50.00	No	Female	São Paulo	>=30
5	27	84	167	No	No	30-60 min	No	2	5	5	5	2	4	2	2	1	2	1	2	4	2	5	2	1	1	2	3	4	3	5	3	3	3	50.00	33.33	58.33	43.75	No	Female	Others cities	>=30
3	24	46	158	No	Yes	30-60 min	No	3	3	4	5	2	4	4	2	2	2	3	2	4	2	5	2	2	2	3	4	4	4	4	4	1	4	53.57	58.33	75.00	40.63	No	Female	São Paulo	18.5-24.9
2	35	51	161	No	No	30-60 min	No	4	4	4	5	4	5	4	4	4	4	5	4	5	3	5	4	4	5	5	4	5	4	5	4	4	5	85.71	91.67	83.33	78.13	Yes	Female	São Paulo	18.5-24.9
4	29	59	165	Yes	Yes	<30	No	3	2	4	5	4	5	2	3	2	3	2	2	2	1	5	1	1	2	3	4	2	3	2	3	4	4	50.00	58.33	50.00	34.38	Yes	Female	Others cities	18.5-24.9
5	25	60	164	No	Yes	120-180 min	No	2	3	3	5	4	5	4	4	2	2	4	3	4	2	2	2	2	3	4	4	4	4	4	3	3	4	42.86	79.17	75.00	53.13	No	Female	Others cities	18.5-24.9
2	20	58	160	No	Yes	30-60 min	No	2	2	3	5	4	5	4	4	1	3	3	5	5	1	5	2	2	2	2	3	1	4	5	5	2	2	53.57	58.33	41.67	62.50	No	Female	São Paulo	18.5-24.9
1	18	57	170	No	Yes	<30	No	2	3	5	2	2	2	3	1	2	2	2	5	4	1	3	1	2	3	2	3	4	3	2	2	4	2	39.29	29.17	58.33	40.63	No	Female	Others cities	18.5-24.9
4	24	66	170	Yes	Yes	<30	No	4	4	5	5	4	4	3	2	3	3	3	4	3	3	3	2	3	3	2	5	4	4	4	2	2	4	60.71	58.33	83.33	46.88	No	Female	Others cities	18.5-24.9
4	24	48	164	No	Yes	60-120 min	No	4	4	5	5	3	4	3	3	3	3	4	4	4	2	5	2	2	3	3	3	4	3	4	4	4	4	64.29	62.50	58.33	62.50	No	Female	São Paulo	18.5-24.9
1	19	61	170	No	Yes	30-60 min	No	4	3	5	5	3	4	4	2	2	3	4	4	5	2	5	2	2	2	4	1	2	3	4	4	2	3	60.71	66.67	25.00	53.13	No	Female	Others cities	18.5-24.9
4	21	62	165	No	Yes	30-60 min	No	4	3	5	5	4	4	3	3	4	2	3	4	5	4	5	1	3	3	4	4	2	5	5	5	5	2	60.71	58.33	66.67	84.38	No	Female	São Paulo	18.5-24.9
4	23	50	170	Yes	Yes	120-180 min	No	4	4	2	5	3	5	4	3	2	3	4	3	4	1	5	3	4	4	4	2	3	2	5	2	4	3	67.86	70.83	33.33	50.00	No	Female	São Paulo	18.5-24.9
3	22	64	163	No	Yes	60-120 min	No	4	5	5	5	4	5	4	4	4	3	4	4	4	2	5	4	4	4	5	5	4	5	4	3	4	4	82.14	83.33	91.67	65.63	No	Female	Others cities	18.5-24.9
2	24	60	164	Yes	Yes	<30	No	4	4	3	5	3	4	4	3	4	3	4	4	5	2	5	4	4	4	4	5	4	5	4	4	4	2	75.00	62.50	91.67	68.75	No	Female	Others cities	18.5-24.9
5	24	58.6	164	Yes	Yes	60-120 min	No	2	3	5	3	2	3	4	3	3	3	3	3	1	2	5	2	2	2	3	2	4	3	5	3	4	3	53.57	50.00	50.00	50.00	No	Female	Others cities	18.5-24.9
3	20	52	160	Yes	Yes	<30	No	5	4	5	5	4	4	2	4	3	3	5	5	4	3	5	2	2	2	3	5	3	5	4	4	5	4	60.71	66.67	83.33	75.00	No	Female	Others cities	18.5-24.9
3	27	68	166	No	No	<30	No	5	3	4	3	4	4	4	3	4	3	3	4	4	4	4	2	3	3	3	4	5	4	4	4	2	4	53.57	66.67	83.33	65.63	Yes	Female	São Paulo	18.5-24.9
1	27	59	172	No	Yes	60-120 min	No	3	4	5	5	4	5	4	4	2	3	5	3	4	2	5	3	5	5	5	4	5	4	5	4	4	4	85.71	87.50	83.33	62.50	Yes	Female	Others cities	18.5-24.9
6	32	68	169	No	Yes	60-120 min	Yes	2	2	3	5	2	4	3	3	3	3	3	2	4	2	5	2	2	2	3	3	2	3	3	2	2	3	53.57	50.00	41.67	40.63	Yes	Female	São Paulo	18.5-24.9
5	34	94	164	No	Yes	60-120 min	No	2	2	3	3	2	4	3	3	4	3	3	2	4	2	4	2	3	3	4	3	4	2	4	2	2	3	50.00	54.17	50.00	46.88	No	Female	Others cities	>=30
2	19	61	164	No	Yes	<30	No	5	5	5	5	4	5	3	4	3	3	4	5	4	3	5	4	3	4	4	4	5	5	5	4	4	3	78.57	70.83	91.67	75.00	No	Female	Others cities	18.5-24.9
2	19	70	170	No	Yes	120-180 min	No	3	3	4	5	3	4	3	3	3	3	4	3	5	2	4	3	3	3	4	3	3	3	4	5	2	3	64.29	62.50	50.00	59.38	No	Female	São Paulo	18.5-24.9
3	20	53	169	Yes	Yes	<30	No	4	4	4	5	4	3	3	3	4	3	4	4	4	2	3	2	2	2	4	4	3	3	4	3	3	3	50.00	62.50	58.33	59.38	No	Female	Others cities	18.5-24.9
2	23	52	172	No	No	<30	No	3	4	4	5	2	5	4	3	2	3	5	1	4	2	3	2	3	4	3	2	2	3	1	4	2	3	60.71	66.67	33.33	34.38	No	Female	Others cities	18.5-24.9
2	20	76	158	No	No	<30	No	3	1	2	2	3	4	3	3	3	3	2	3	4	2	5	2	2	3	2	2	2	4	4	3	4	1	42.86	37.50	41.67	56.25	No	Female	Others cities	>=30
6	28	54	160	No	Yes	<30	No	5	5	5	5	5	5	4	5	3	5	5	4	5	5	5	4	5	5	5	5	5	5	5	5	5	4	96.43	91.67	100.00	90.63	No	Female	Others cities	18.5-24.9
4	24	52	174	No	Yes	<30	No	5	4	3	4	5	5	3	4	2	4	5	5	5	4	5	3	4	3	5	5	5	5	4	4	4	4	67.86	87.50	100.00	75.00	No	Female	São Paulo	18.5-24.9
2	23	61	169	No	Yes	30-60 min	No	4	4	4	5	4	4	4	4	4	3	4	4	4	4	5	4	4	4	4	5	4	4	5	5	5	4	78.57	75.00	83.33	84.38	No	Female	São Paulo	18.5-24.9
3	22	74	177	No	No	60-120 min	No	3	3	3	4	3	4	4	4	4	3	4	5	5	3	5	2	3	4	5	4	5	4	5	4	2	3	60.71	70.83	83.33	75.00	No	Female	Others cities	18.5-24.9
2	26	72	173	No	Yes	<30	No	4	4	5	5	3	5	3	3	2	4	5	5	5	2	4	1	4	2	4	4	5	5	5	2	4	2	64.29	66.67	91.67	62.50	No	Female	São Paulo	18.5-24.9
3	22	55	167	No	No	<30	No	4	4	5	5	2	3	3	3	2	3	3	4	4	1	3	4	2	2	3	4	3	4	4	3	3	4	60.71	50.00	66.67	50.00	No	Female	Others cities	18.5-24.9
4	22	51	160	No	No	<30	No	3	3	3	3	3	3	3	2	3	2	3	4	4	2	4	1	3	3	3	3	3	3	4	4	1	2	42.86	45.83	50.00	50.00	No	Female	Others cities	18.5-24.9
3	20	57	170	No	Yes	<30	No	4	4	5	5	4	4	3	3	4	3	3	3	3	3	4	2	3	3	3	3	3	3	3	3	3	4	64.29	62.50	50.00	53.13	No	Female	Others cities	18.5-24.9
2	21	56	158	No	Yes	30-60 min	No	4	3	5	5	4	5	4	3	1	3	3	3	3	2	4	3	4	4	3	4	4	4	2	2	3	4	75.00	70.83	75.00	34.38	No	Female	São Paulo	18.5-24.9
3	20	75	161	No	Yes	<30	No	5	4	5	4	5	5	3	4	5	3	5	5	5	5	5	3	3	3	5	4	4	4	5	5	5	4	67.86	87.50	75.00	96.88	No	Female	Others cities	25-29.9
4	21	59	165	No	Yes	30-60 min	No	5	5	5	5	3	5	4	5	5	5	5	5	5	5	5	2	2	4	5	5	5	5	5	5	5	4	75.00	83.33	100.00	100.00	No	Female	São Paulo	18.5-24.9
4	26	52	164	No	Yes	<30	No	2	2	5	5	4	5	3	3	3	3	4	3	4	2	4	2	2	2	2	5	4	4	2	2	2	3	57.14	62.50	83.33	40.63	No	Female	Others cities	18.5-24.9
2	21	64	174	No	Yes	30-60 min	No	4	4	5	5	4	4	3	3	4	2	4	4	4	2	5	2	2	2	4	4	5	4	5	4	1	4	57.14	70.83	83.33	59.38	No	Female	São Paulo	18.5-24.9
6	22	56	164	No	Yes	<30	No	3	2	5	2	4	5	3	3	2	3	3	2	4	2	4	2	4	3	3	2	5	1	2	1	2	3	57.14	62.50	41.67	31.25	No	Female	Others cities	18.5-24.9
2	24	75	155	No	Yes	120-180 min	No	4	3	4	5	3	4	3	3	3	3	3	3	4	2	5	2	2	3	3	4	3	4	3	3	2	4	60.71	58.33	66.67	46.88	No	Female	São Paulo	>=30
3	22	53	167	No	Yes	30-60 min	No	4	2	5	5	4	4	3	3	3	3	3	3	4	3	5	2	2	2	2	4	4	3	3	4	2	4	60.71	58.33	66.67	53.13	No	Female	São Paulo	18.5-24.9
2	21	53	170	No	Yes	60-120 min	No	4	3	5	5	3	5	4	4	4	3	4	3	4	2	5	1	3	3	3	4	4	4	5	4	1	3	64.29	66.67	75.00	59.38	No	Female	São Paulo	18.5-24.9
4	24	52	168	No	Yes	30-60 min	No	5	4	3	5	4	5	3	4	2	3	4	5	5	5	5	4	4	4	5	5	5	5	5	4	4	4	75.00	79.17	100.00	81.25	No	Female	Others cities	18.5-24.9
4	30	80	162	No	Yes	30-60 min	No	4	2	4	2	3	4	4	4	5	3	3	3	5	3	5	3	4	4	2	5	5	3	4	3	2	2	64.29	50.00	83.33	65.63	Yes	Female	Others cities	>=30
6	26	60	174	Yes	No	<30	No	2	3	3	5	2	4	4	4	4	1	3	3	3	3	3	3	3	3	3	3	2	3	2	3	2	3	50.00	54.17	41.67	50.00	No	Female	São Paulo	18.5-24.9
1	23	60	155	No	Yes	30-60 min	No	2	2	5	2	3	5	3	3	2	3	2	3	4	2	4	2	3	3	3	4	4	4	4	3	1	2	53.57	50.00	75.00	43.75	No	Female	São Paulo	18.5-24.9
2	20	50	163	No	Yes	<30	No	4	4	4	5	3	4	4	4	4	3	4	4	4	1	4	1	4	4	4	5	4	4	4	3	2	5	64.29	75.00	83.33	56.25	No	Female	Others cities	18.5-24.9
5	22	62	164	No	Yes	<30	No	4	4	5	5	3	4	4	3	2	3	4	3	3	3	4	4	4	4	4	4	4	4	4	4	4	3	78.57	66.67	75.00	56.25	No	Female	Others cities	18.5-24.9
4	23	64	172	Yes	Yes	<30	No	4	4	5	3	4	5	3	4	5	3	4	3	5	3	5	2	4	3	4	4	4	4	5	5	5	3	64.29	70.83	75.00	84.38	No	Female	Others cities	18.5-24.9
3	23	66	167	No	Yes	<30	No	2	3	3	3	2	5	4	4	2	3	4	3	5	2	5	4	4	4	4	4	4	5	4	4	2	2	67.86	62.50	83.33	56.25	No	Female	Others cities	18.5-24.9
3	20	51	158	No	Yes	<30	No	3	4	5	5	3	4	2	3	3	2	3	3	3	2	4	1	2	2	4	5	5	5	3	3	2	3	50.00	54.17	100.00	43.75	No	Female	Others cities	18.5-24.9
3	22	67	160	Yes	Yes	<30	No	4	4	4	5	3	4	3	3	4	3	5	5	4	3	5	4	3	3	4	4	5	4	5	4	5	4	71.43	70.83	83.33	78.13	No	Female	Others cities	25-29.9
6	26	53	159	No	Yes	<30	No	4	3	5	5	3	5	4	3	3	3	5	1	5	2	5	3	3	4	4	5	3	4	4	4	2	4	75.00	79.17	75.00	50.00	No	Female	Others cities	18.5-24.9
4	21	44	158	Yes	Yes	120-180 min	Yes	4	4	2	5	5	5	3	3	4	3	4	5	5	5	5	3	4	3	4	4	5	5	5	5	5	4	64.29	79.17	91.67	90.63	No	Female	São Paulo	18.5-24.9
3	21	52	158	No	Yes	<30	Yes	4	4	5	5	4	5	4	3	3	3	5	5	5	2	5	3	4	3	4	4	5	3	5	5	5	2	75.00	75.00	75.00	78.13	No	Female	São Paulo	18.5-24.9
4	28	60	167	No	Yes	60-120 min	No	3	4	4	5	3	5	3	4	3	3	4	3	5	2	5	1	2	2	2	2	2	2	3	4	2	4	53.57	62.50	25.00	56.25	No	Female	São Paulo	18.5-24.9
3	21	55	158	No	No	30-60 min	Yes	4	4	5	5	3	3	3	4	3	3	3	1	4	2	3	3	4	2	3	4	4	4	2	3	1	4	64.29	54.17	75.00	37.50	No	Female	Others cities	18.5-24.9
3	26	51	154	Yes	Yes	<30	No	3	3	3	4	3	5	5	4	4	4	5	3	4	2	5	3	3	3	4	3	4	4	4	4	4	4	64.29	83.33	66.67	65.63	Yes	Female	São Paulo	18.5-24.9
5	25	82	178	No	Yes	<30	No	4	4	5	5	5	4	3	4	4	3	4	3	3	3	5	4	3	4	4	4	4	4	4	4	4	2	78.57	66.67	75.00	65.63	No	Female	Others cities	25-29.9
1	25	65	163	No	Yes	<30	No	3	2	2	2	3	4	4	4	3	3	4	2	5	2	5	2	3	3	4	4	4	3	3	4	4	2	46.43	62.50	66.67	59.38	Yes	Female	Others cities	18.5-24.9
5	30	58	153	No	Yes	<30	No	2	2	4	5	2	4	3	2	2	3	3	3	4	2	4	2	3	3	3	4	4	4	3	4	3	3	60.71	50.00	75.00	46.88	Yes	Female	Others cities	18.5-24.9
5	30	58	153	No	Yes	<30	No	2	2	4	5	2	4	3	2	2	3	3	3	4	2	4	2	3	3	3	4	4	4	3	4	3	3	60.71	50.00	75.00	46.88	Yes	Female	Others cities	18.5-24.9
2	23	70	166	Yes	No	30-60 min	No	4	3	5	5	3	4	4	3	3	4	3	4	4	3	5	4	4	4	4	4	4	4	5	4	4	4	85.71	66.67	75.00	68.75	No	Female	Others cities	25-29.9
2	23	57	170	Yes	Yes	<30	No	2	2	2	2	2	5	2	2	1	2	5	5	5	3	4	5	1	1	4	2	4	1	4	4	5	1	35.71	54.17	33.33	65.63	No	Female	Others cities	18.5-24.9
6	23	45	160	No	Yes	60-120 min	No	2	2	4	5	3	3	3	4	3	3	3	3	3	2	4	2	4	2	3	4	3	3	4	2	4	4	60.71	54.17	58.33	53.13	No	Female	Others cities	18.5-24.9
5	23	72	178	No	Yes	<30	No	3	3	2	5	4	3	3	3	3	4	3	4	5	3	5	2	4	3	4	4	3	4	5	3	4	3	64.29	58.33	66.67	68.75	No	Female	Others cities	18.5-24.9
2	26	72	150	No	No	120-180 min	No	2	3	5	3	3	3	3	2	2	2	2	2	4	2	4	3	3	3	3	3	2	4	2	2	1	4	57.14	50.00	50.00	28.13	No	Female	São Paulo	>=30
1	20	66	167	Yes	No	30-60 min	No	3	4	5	5	3	2	3	2	3	3	3	4	3	2	4	2	4	2	3	2	3	2	4	2	2	3	64.29	45.83	33.33	43.75	No	Female	São Paulo	18.5-24.9
6	24	70	163	Yes	Yes	<30	No	3	3	5	5	4	5	4	3	2	3	3	3	5	3	5	5	4	3	3	5	5	4	2	4	5	4	82.14	70.83	91.67	59.38	No	Female	Others cities	25-29.9
1	20	63	163	No	Yes	<30	No	3	2	5	5	3	5	3	3	4	2	5	5	5	3	5	2	2	2	4	3	4	3	4	4	4	2	57.14	66.67	58.33	75.00	No	Female	Others cities	18.5-24.9
2	22	54	167	Yes	Yes	<30	No	3	2	5	5	4	4	2	3	2	2	3	3	3	3	4	1	1	2	3	4	4	4	4	4	4	3	46.43	54.17	75.00	56.25	No	Female	Others cities	18.5-24.9
1	21	55	160	No	Yes	120-180 min	No	4	3	4	5	4	5	4	4	3	4	3	5	4	5	4	4	4	4	4	4	1	4	5	4	4	4	78.57	75.00	50.00	81.25	No	Female	São Paulo	18.5-24.9
1	20	63	160	No	Yes	<30	Yes	4	3	5	2	5	4	3	4	2	2	4	3	5	3	5	2	4	3	3	4	4	4	5	4	4	4	57.14	70.83	75.00	68.75	No	Female	Others cities	18.5-24.9
2	22	54	163	No	Yes	<30	No	4	4	4	5	4	4	4	4	4	3	4	5	4	1	4	3	3	3	4	5	4	5	2	3	1	4	64.29	75.00	91.67	50.00	No	Female	Others cities	18.5-24.9
2	21	51	153	No	Yes	30-60 min	No	1	2	4	1	2	3	4	2	2	2	5	1	2	2	3	1	2	2	3	2	1	3	1	2	2	2	28.57	54.17	25.00	18.75	No	Female	Others cities	18.5-24.9
3	23	63	165	No	Yes	120-180 min	No	2	2	2	3	3	3	3	3	1	2	2	3	3	2	3	1	1	1	2	2	3	3	2	4	1	1	21.43	33.33	41.67	34.38	No	Female	São Paulo	18.5-24.9
4	27	85	168	Yes	Yes	120-180 min	No	4	3	5	5	4	4	3	3	2	3	4	4	4	1	5	2	2	2	4	3	4	3	5	4	5	3	60.71	66.67	58.33	62.50	No	Female	São Paulo	>=30
1	24	65	163	Yes	Yes	120-180 min	No	4	4	5	5	4	4	3	3	4	3	3	3	4	2	5	2	3	4	4	5	5	5	5	5	4	4	71.43	66.67	100.00	68.75	Yes	Female	São Paulo	18.5-24.9
1	20	57	163	No	Yes	30-60 min	No	4	3	3	3	3	5	3	4	4	4	2	4	5	3	5	4	3	3	5	5	5	4	5	5	4	3	64.29	62.50	91.67	81.25	No	Female	São Paulo	18.5-24.9
2	20	64	166	No	Yes	<30	No	3	3	4	5	4	4	3	4	3	3	4	4	5	2	5	2	4	3	4	5	5	4	4	4	4	4	67.86	70.83	91.67	68.75	No	Female	Others cities	18.5-24.9
4	23	49	153	No	Yes	<30	No	3	4	5	5	3	3	3	3	3	3	3	4	4	3	4	2	2	2	2	2	3	4	4	4	3	4	57.14	50.00	50.00	62.50	No	Female	Others cities	18.5-24.9
1	24	60	175	Yes	No	120-180 min	Yes	4	4	4	5	4	4	3	4	4	3	4	4	5	4	5	1	2	2	3	5	2	4	5	4	5	4	53.57	66.67	66.67	84.38	No	Female	São Paulo	18.5-24.9
4	24	67	175	No	Yes	<30	No	4	4	5	5	4	4	4	4	3	3	3	3	4	3	5	3	3	4	4	5	2	5	5	4	4	4	75.00	70.83	75.00	68.75	No	Female	Others cities	18.5-24.9
4	27	69	161	No	Yes	<30	Yes	1	2	3	4	3	3	2	2	2	1	3	2	4	2	5	1	2	2	3	3	1	4	2	1	4	1	39.29	37.50	41.67	34.38	No	Female	Others cities	25-29.9
4	23	65	170	No	Yes	<30	No	1	2	4	5	2	4	4	4	2	2	4	2	4	2	3	1	2	2	2	2	2	2	1	1	5	1	42.86	45.83	25.00	40.63	No	Female	Others cities	18.5-24.9
6	28	65	175	Yes	Yes	<30	No	4	3	5	5	4	5	4	4	5	5	4	1	5	5	5	4	5	5	5	4	5	4	4	5	5	5	96.43	87.50	83.33	81.25	Yes	Female	São Paulo	18.5-24.9
2	21	55	153	No	No	<30	No	3	2	5	5	2	2	2	3	2	2	2	5	5	5	5	1	3	2	1	3	5	4	5	5	5	1	57.14	16.67	75.00	84.38	No	Female	São Paulo	18.5-24.9
6	27	54	160	No	Yes	<30	No	3	2	5	4	3	5	3	3	3	2	5	1	3	2	5	4	3	3	4	2	4	3	2	2	4	1	67.86	62.50	50.00	37.50	Yes	Female	Others cities	18.5-24.9
5	34	58	161	No	Yes	60-120 min	Yes	2	2	5	4	2	4	4	3	4	3	4	3	5	5	5	4	4	4	4	3	5	4	4	4	4	3	78.57	62.50	75.00	75.00	Yes	Female	Others cities	18.5-24.9
3	23	80	159	No	No	<30	No	3	1	5	2	3	3	4	3	3	3	1	3	5	3	4	3	3	3	3	4	1	3	3	4	4	3	57.14	45.83	41.67	62.50	No	Female	Others cities	>=30
6	28	60	162	No	Yes	30-60 min	No	4	4	4	5	3	4	4	4	3	3	4	3	4	3	5	4	4	4	4	4	4	4	4	4	4	4	78.57	70.83	75.00	65.63	No	Female	Others cities	18.5-24.9
2	19	59	168	No	Yes	<30	No	3	2	5	5	3	5	4	4	3	3	5	3	5	2	5	1	3	3	4	1	1	5	5	1	5	3	64.29	75.00	33.33	62.50	No	Female	Others cities	18.5-24.9
1	19	62	170	No	Yes	30-60 min	No	3	2	5	3	2	4	3	2	1	3	5	5	5	2	5	1	2	2	4	2	2	1	1	1	2	3	50.00	62.50	16.67	34.38	No	Female	Others cities	18.5-24.9
2	23	85	174	No	No	<30	Yes	5	4	5	5	5	5	4	4	4	4	4	3	4	5	4	3	4	4	4	5	4	5	3	4	3	3	78.57	79.17	91.67	68.75	No	Female	Others cities	25-29.9
3	34	65	165	Yes	Yes	30-60 min	No	5	5	5	5	5	5	4	5	5	5	5	5	5	3	5	5	5	5	5	5	5	5	5	5	5	5	100.00	95.83	100.00	93.75	Yes	Female	Others cities	18.5-24.9
2	22	62	162	No	Yes	<30	No	5	4	4	5	4	5	4	4	3	4	3	3	4	3	5	2	2	4	4	4	2	4	5	4	4	3	67.86	70.83	58.33	68.75	No	Female	Others cities	18.5-24.9
1	21	58	169	No	Yes	60-120 min	No	3	4	5	5	4	5	4	3	2	3	3	3	4	3	5	2	4	4	4	2	3	4	5	4	4	4	75.00	75.00	50.00	62.50	No	Female	São Paulo	18.5-24.9
3	22	45	155	Yes	Yes	30-60 min	No	4	4	5	5	5	5	5	4	4	4	5	5	5	5	5	5	5	5	5	5	5	4	5	5	2	4	96.43	95.83	91.67	84.38	No	Female	São Paulo	18.5-24.9
1	18	56	152	No	Yes	120-180 min	No	3	2	5	5	2	4	2	2	2	3	3	3	3	2	4	2	2	2	3	2	1	3	5	4	3	3	57.14	45.83	25.00	50.00	No	Female	São Paulo	18.5-24.9
4	22	57	171	No	No	120-180 min	No	2	3	5	5	2	3	3	1	1	2	1	2	3	2	5	1	2	1	2	4	5	4	2	3	2	2	50.00	29.17	83.33	25.00	No	Female	São Paulo	18.5-24.9
2	20	72	170	Yes	No	<30	No	1	1	5	1	1	5	3	1	2	2	1	1	1	1	3	1	1	1	4	1	1	4	3	2	4	1	25.00	37.50	25.00	21.88	No	Female	Others cities	18.5-24.9
1	18	57	161	No	Yes	<30	No	4	4	5	5	4	3	4	3	4	3	3	3	4	3	3	2	3	4	4	4	2	3	5	4	4	4	64.29	66.67	50.00	68.75	No	Female	Others cities	18.5-24.9
1	19	99	176	No	Yes	120-180 min	No	4	4	5	2	3	5	4	3	4	3	3	4	4	3	4	3	3	4	4	4	5	4	5	4	5	4	60.71	70.83	83.33	75.00	No	Female	Others cities	>=30
3	25	61	164	No	Yes	<30	No	5	5	5	5	4	5	4	4	3	3	5	3	4	5	5	4	4	4	5	5	5	5	5	3	3	4	82.14	87.50	100.00	68.75	No	Female	Others cities	18.5-24.9
4	23	53	157	No	No	<30	No	5	4	5	5	5	5	3	4	4	3	4	4	4	3	4	4	3	3	4	5	5	5	4	4	3	4	71.43	79.17	100.00	68.75	No	Female	São Paulo	18.5-24.9
3	23	66	167	No	Yes	<30	No	4	4	3	3	3	5	4	3	3	3	4	3	5	2	5	4	3	4	4	4	4	4	4	3	2	2	64.29	66.67	75.00	53.13	No	Female	Others cities	18.5-24.9
5	29	64	163	No	Yes	<30	No	4	4	3	5	3	5	3	3	4	3	5	4	5	2	5	4	3	4	4	4	5	4	5	4	4	4	71.43	75.00	83.33	71.88	Yes	Female	São Paulo	18.5-24.9
2	23	55	170	No	Yes	<30	No	2	4	5	5	2	5	4	3	2	3	5	4	4	2	5	2	2	4	4	4	4	4	4	4	4	3	67.86	70.83	75.00	59.38	No	Female	Others cities	18.5-24.9
3	22	60	156	No	Yes	<30	No	2	2	5	2	2	4	4	2	2	2	4	3	3	1	5	1	2	4	5	4	4	4	2	4	3	2	50.00	62.50	75.00	37.50	No	Female	Others cities	18.5-24.9
3	22	55	167	No	No	<30	No	4	4	5	5	2	3	3	3	2	3	3	4	4	1	3	4	2	2	3	4	3	4	4	3	3	4	60.71	50.00	66.67	50.00	No	Female	Others cities	18.5-24.9
4	23	58	162	No	Yes	<30	No	4	4	3	3	4	4	3	3	3	3	2	3	4	3	4	2	3	3	3	3	2	3	4	4	4	2	50.00	50.00	41.67	62.50	No	Female	Others cities	18.5-24.9
2	22	54	158	No	Yes	60-120 min	No	3	2	5	5	3	5	4	3	3	3	5	3	5	2	5	5	2	2	4	4	5	4	4	4	4	1	71.43	66.67	83.33	62.50	No	Female	São Paulo	18.5-24.9
2	23	47	150	No	Yes	30-60 min	No	4	5	5	5	3	5	4	4	5	3	4	3	4	3	5	3	4	4	4	5	3	5	5	4	3	4	78.57	75.00	83.33	71.88	No	Female	São Paulo	18.5-24.9
3	28	55	160	No	No	30-60 min	No	3	3	5	5	3	5	3	3	3	3	5	4	4	2	4	2	3	3	4	5	4	4	5	4	5	4	64.29	75.00	83.33	68.75	Yes	Female	São Paulo	18.5-24.9
3	23	58	158	No	Yes	<30	No	4	4	5	5	3	4	4	3	2	3	4	3	3	2	3	4	4	4	4	5	3	5	4	3	3	4	75.00	70.83	83.33	46.88	No	Female	Others cities	18.5-24.9
2	22	51	158	No	Yes	<30	No	3	3	5	5	3	4	3	3	2	2	3	2	3	2	4	2	3	3	3	3	4	2	2	2	3	2	60.71	50.00	50.00	34.38	No	Female	Others cities	18.5-24.9
3	20	80	170	No	Yes	<30	No	5	5	5	4	4	5	4	3	3	4	3	3	4	2	5	3	4	4	4	4	4	4	5	4	5	5	78.57	79.17	75.00	65.63	No	Female	São Paulo	25-29.9
3	23	80	170	No	Yes	30-60 min	No	2	4	5	3	4	5	4	3	3	3	4	3	4	3	5	2	4	4	4	4	4	4	4	4	3	4	67.86	79.17	75.00	59.38	No	Female	Others cities	25-29.9
3	27	56	169	No	Yes	<30	Yes	2	2	2	3	2	4	4	3	3	2	2	3	3	1	4	1	2	3	3	3	3	3	4	3	4	2	35.71	45.83	50.00	50.00	Yes	Female	Others cities	18.5-24.9
3	23	55	165	Yes	No	<30	No	3	4	5	5	3	5	4	3	1	3	4	5	5	2	3	3	4	3	4	5	5	5	2	3	2	4	67.86	75.00	100.00	46.88	No	Female	Others cities	18.5-24.9
1	25	62	170	No	Yes	60-120 min	Yes	4	3	4	5	4	5	4	4	3	4	4	3	4	2	5	2	4	4	4	4	4	4	4	2	1	5	75.00	83.33	75.00	46.88	Yes	Female	São Paulo	18.5-24.9
3	21	74	168	Yes	Yes	30-60 min	No	4	3	5	5	3	4	3	3	3	3	4	4	4	3	4	2	3	2	3	4	3	4	5	4	5	2	60.71	54.17	66.67	71.88	No	Female	Others cities	25-29.9
1	22	61	156	Yes	No	<30	No	4	1	5	5	4	5	3	4	2	3	5	5	5	3	5	2	2	3	4	5	5	5	5	5	4	4	64.29	79.17	100.00	78.13	No	Female	Others cities	25-29.9
3	22	61	170	No	Yes	<30	No	4	4	5	5	4	4	2	3	3	3	3	4	4	2	5	2	3	2	3	4	3	4	5	3	4	3	64.29	54.17	66.67	62.50	No	Female	Others cities	18.5-24.9
1	19	50	172	No	Yes	<30	No	4	1	4	5	4	5	4	4	3	3	3	5	4	3	5	2	4	4	4	4	3	4	4	5	4	4	71.43	75.00	66.67	75.00	No	Female	Others cities	18.5-24.9
3	20	53	169	Yes	Yes	<30	No	4	4	4	5	4	3	3	3	4	3	4	4	4	2	3	2	2	2	4	4	3	3	4	3	3	3	50.00	62.50	58.33	59.38	No	Female	Others cities	18.5-24.9
2	24	64	165	No	Yes	<30	No	3	3	4	3	4	4	3	4	2	3	4	3	4	2	5	4	4	3	4	4	3	4	4	4	4	2	67.86	62.50	66.67	59.38	No	Female	Others cities	18.5-24.9
2	25	65	170	No	No	30-60 min	No	3	2	4	2	3	4	3	3	2	2	2	2	4	2	4	2	3	4	3	2	4	3	4	3	2	2	50.00	45.83	50.00	43.75	Yes	Female	São Paulo	18.5-24.9
5	22	49	163	No	Yes	60-120 min	No	4	4	3	5	3	5	4	3	3	4	3	3	5	3	4	3	3	4	4	5	5	5	5	5	2	4	67.86	70.83	100.00	65.63	No	Female	São Paulo	18.5-24.9
3	22	55	167	No	No	<30	No	4	4	5	5	2	3	3	3	2	3	3	4	4	1	3	4	2	2	3	4	3	4	4	3	3	4	60.71	50.00	66.67	50.00	No	Female	Others cities	18.5-24.9
5	23	65	160	No	Yes	30-60 min	No	4	3	3	3	2	5	3	3	2	3	2	3	5	3	5	2	2	2	3	3	4	3	3	3	5	3	46.43	50.00	58.33	59.38	No	Female	Others cities	25-29.9
2	30	60	160	No	Yes	<30	No	3	3	3	2	5	4	3	3	3	2	4	3	4	2	5	2	2	2	2	3	4	4	4	3	2	1	39.29	54.17	66.67	50.00	Yes	Female	Others cities	18.5-24.9
3	23	46	157	No	No	<30	No	5	1	5	5	3	4	3	2	3	3	3	3	3	3	4	2	3	4	3	3	3	4	3	4	1	3	67.86	54.17	58.33	43.75	No	Female	Others cities	18.5-24.9
1	19	62	170	No	Yes	<30	No	4	3	5	5	4	3	3	2	3	3	3	4	3	3	4	2	3	3	2	4	4	4	3	3	4	3	64.29	50.00	75.00	53.13	No	Female	Others cities	18.5-24.9
1	19	66.8	167	No	No	<30	No	4	1	5	5	3	5	4	5	3	5	4	5	5	2	5	2	4	4	5	5	4	5	5	4	5	4	82.14	79.17	91.67	81.25	No	Female	Others cities	18.5-24.9
3	21	60	170	No	Yes	30-60 min	No	5	4	3	5	4	5	4	3	3	3	4	4	3	3	5	3	3	4	4	4	4	4	4	3	5	2	67.86	70.83	75.00	62.50	No	Female	São Paulo	18.5-24.9
																					WHOQOL-BREF	Q1-Q26
																					physical health (7 questions), psychological health (6 questions), social relationships (3 questions), and environment (8 questions)
